# Supplementary material for: Evaluation of Protein Ion Relative Ratio Quantification in Top-down Electrospray Ionization-Mass Spectrometry Using Site-Specific Acetylated Recombinant Histone H3 Proteoforms
Source: J Am Soc Mass Spectrom. 2025 Sep 5;36(10):2048–58. doi: 10.1021/jasms.5c00079 (PMC12492392; doi:10.1021/jasms.5c00079)
Supplement: Supplementary file 2 [file js5c00079_si_002.xlsx]

## Sheet: QCL_Primers
Name	Forward	Reverse	GC Content	Mismatch	%Mismatch	Length	Tm
H33CMA9	GTACAAAGCAGACTGCCCGCTAGAGTACCGGTGGTAAAGCACCCAG	CTGGGTGCTTTACCACCGGTACTCTAGCGGGCAGTCTGCTTTGTAC	56.6	5	10.8696	46	79.1625
H33CMA27	AAAAGCCGCTCGCTAGAGTGCGCCCTC	GAGGGCGCACTCTAGCGAGCGGCTTTT	62.96	1	3.7037	27	78.6099
H33CMA36	CCTCTACTGGAGGGGTGTAGAAACCTCATCGTTAC	GTAACGATGAGGTTTCTACACCCCTCCAGTAGAGG	51.43	1	2.85714	35	80.4434
H33CMA79	GCGAGAAATTGCTCAGGACTTTTAGACAGATCTGCGCTTCC	GGAAGCGCAGATCTGTCTAAAAGTCCTGAGCAATTTCTCGC	46.34	2	4.87805	41	79.1579
H33CMA115	GGCGGCTATCCATGCCTAGCGTGTAACAATTGCGC	GCGCAATTGTTACACGCTAGGCATGGATAGCCGCC	54.29	2	5.71429	35	78.7589
