# Supplementary material for: Evaluation of Protein Ion Relative Ratio Quantification in Top-down Electrospray Ionization-Mass Spectrometry Using Site-Specific Acetylated Recombinant Histone H3 Proteoforms
Source: J Am Soc Mass Spectrom. 2025 Sep 5;36(10):2048–58. doi: 10.1021/jasms.5c00079 (PMC12492392; doi:10.1021/jasms.5c00079)
Supplement: Supplementary file 3 [file js5c00079_si_003.xlsx]

## Sheet: Unmod
Feature_ID	Mass	Intensity	Relative_Abundance	Min_time	Max_time	Min_scan	Max_scan	Min_charge	Max_charge	Apex_time	Apex_scan	Apex_intensity	Rep_charge	Rep_average_mz	Envelope_num	EC_score	Note
0	15151.5	6.66989e+10	0.7139	11.588	24.8657	492	976	13	30	12.8108	536	2.70681e+08	21	722.967	1801	1	Unmod
1	15250.4	9.08164e+09	0.0972038	11.8222	22.0035	500	880	14	28	12.716	532	9.45367e+07	21	727.682	878	1	Unmod + 98.97Da
2	15195.5	6.7943e+09	0.0727216	11.235	24.8657	480	976	16	29	13.0952	548	5.04059e+07	20	761.266	1082	1	Unmod + 44.01 Da
5	15134.4	1.30941e+09	0.014015	12.1742	22.7157	512	904	20	28	12.8108	536	1.77646e+07	23	659.446	311	1
4	15526.7	7.98556e+08	0.0085472	12.8108	13.7588	536	576	17	28	13.19	552	2.55872e+07	21	740.846	84	0.999364
12	15330.5	7.18865e+08	0.00769424	13.5692	17.1013	568	712	20	29	13.8665	580	1.3124e+07	22	698.294	190	0.999996
7	15329.5	6.93225e+08	0.00741981	12.1742	13.4743	512	564	18	25	12.8108	536	1.9367e+07	23	667.933	101	0.997784
17	15107.4	3.73778e+08	0.00400067	12.2917	19.7635	516	804	23	26	12.8108	536	1.22024e+07	23	658.27	102	1
44	15168.4	3.51082e+08	0.00375774	12.0568	16.1603	508	676	20	27	14.7208	616	5.62147e+06	24	633.429	126	0.999991
8	15347.4	2.69936e+08	0.00288921	12.1742	12.8108	512	536	16	23	12.621	528	1.89897e+07	20	768.867	43	0.993996
27	15105.4	2.42512e+08	0.00259568	13.0952	18.124	548	748	22	24	13.9613	584	6.22095e+06	22	688.056	100	0.999998
6	15193.5	2.04371e+08	0.00218745	13.2848	14.7208	556	616	14	15	13.7588	576	1.94832e+07	15	1014.55	24	0.999848
3	16233.9	2.00878e+08	0.00215007	12.716	13.9613	532	584	22	23	13.0005	544	2.28407e+07	23	707.285	19	0.996434
29	3898.2	1.99685e+08	0.00213729	12.1742	22.5965	512	900	5	7	13.8665	580	7.67362e+06	5	781.139	133	0.999908
76	15478.6	1.9505e+08	0.00208768	14.4353	18.3577	604	756	22	29	15.9675	668	3.53714e+06	22	705.03	180	0.999997
10	16058.9	1.88842e+08	0.00202124	13.19	15.8712	552	664	22	22	13.664	572	1.93276e+07	22	731.423	29	0.999956
22	15122.4	1.47105e+08	0.00157451	13.0005	14.4353	544	604	24	26	13.8665	580	7.69291e+06	24	631.51	31	0.998418
18	15107.4	1.29952e+08	0.00139092	13.5692	22.1218	568	884	20	21	13.8665	580	9.31332e+06	21	720.867	85	1
96	15651.6	1.29552e+08	0.00138664	15.3875	24.7468	644	972	21	24	16.0643	672	1.51237e+06	21	746.798	223	1
37	14472	1.06e+08	0.00113456	11.9397	16.369	504	684	24	24	13.4743	564	7.58201e+06	24	604.393	46	0.999997
195	518.128	1.04475e+08	0.00111823	0.001	11.3535	1	484	1	1	9.20467	385	308226	1	519.432	379	0.999785
40	15839.9	9.91642e+07	0.00106139	14.1508	24.51	592	964	24	24	14.6258	612	6.0774e+06	24	661.423	94	1
36	7746.28	9.91532e+07	0.00106127	12.1742	13.8665	512	580	11	12	12.9057	540	8.50159e+06	11	705.668	30	0.99627
20	14570	9.78118e+07	0.00104691	13.4743	19.1772	564	784	24	24	14.0562	588	1.0537e+07	24	608.478	56	1
171	530.134	9.768e+07	0.0010455	0.001	12.2917	1	516	1	1	0.0225	2	432090	1	531.447	387	0.999925
151	535.155	9.5042e+07	0.00101727	0.001	12.5252	1	524	1	1	12.2917	516	682193	1	536.468	389	0.999794
47	7556.72	9.4021e+07	0.00100634	12.1742	14.0562	512	588	11	14	12.716	532	5.75746e+06	12	631.139	35	0.998191
75	15651.7	9.16176e+07	0.000980612	14.9105	22.4782	624	896	26	29	15.1	632	3.57843e+06	26	603.377	135	1
38	15136.4	8.94765e+07	0.000957696	14.2457	15.483	596	648	20	21	14.7208	616	5.11591e+06	20	758.311	28	0.997025
42	15889.2	8.94146e+07	0.000957033	13.3797	15.2923	560	640	22	22	13.664	572	6.06987e+06	22	723.702	21	0.999094
53	14089	8.48241e+07	0.0009079	12.1742	14.4353	512	604	21	21	13.3797	560	9.11736e+06	21	672.341	24	0.998171
41	3480.96	8.36936e+07	0.0008958	13.5692	21.6488	568	868	5	6	13.7588	576	6.67351e+06	5	697.64	89	0.999769
23	15697.5	8.33056e+07	0.000891647	13.8665	20.3507	580	824	26	26	14.0562	588	8.26296e+06	26	605.142	62	1
186	606.165	8.25898e+07	0.000883985	0.001	12.1742	1	512	1	1	0.0225	2	338759	1	607.514	386	0.999918
25	14424.4	8.16552e+07	0.000873982	13.7588	17.7733	576	736	22	22	14.2457	596	9.31508e+06	22	657.081	41	0.999989
14	15727.6	7.90323e+07	0.000845909	12.9057	14.8157	540	620	26	26	14.0562	588	8.41789e+06	26	606.302	21	0.998566
16	14654.8	7.72066e+07	0.000826368	12.1742	13.5692	512	568	23	25	12.716	532	1.04672e+07	23	638.582	21	0.998097
26	14563.3	7.67079e+07	0.00082103	13.3797	16.5707	560	692	24	24	13.4743	564	7.27039e+06	24	608.197	34	0.999913
28	14423.4	7.44358e+07	0.000796711	12.1742	13.664	512	572	22	22	13.0005	544	1.15095e+07	22	657.037	16	0.996207
92	5143.85	7.39983e+07	0.000792028	12.2917	14.2457	516	596	7	8	12.5252	524	2.37358e+06	8	644.402	33	0.995447
71	3629.03	7.0684e+07	0.000756554	12.1742	13.19	512	552	5	6	12.621	528	5.31358e+06	6	606.226	22	0.996908
50	15048.4	7.0321e+07	0.000752668	13.19	14.8157	552	620	25	25	13.8665	580	5.97396e+06	25	603.326	18	0.996472
64	3628.03	7.00818e+07	0.000750108	14.0562	15.5783	588	652	5	6	14.2457	596	2.97411e+06	6	606.059	34	0.996209
15	14408.9	6.93003e+07	0.000741743	12.1742	13.5692	512	568	21	21	12.621	528	5.84248e+06	21	687.585	15	0.998479
24	16151.3	6.74885e+07	0.000722351	12.1742	13.5692	512	568	23	23	12.9057	540	6.97549e+06	23	703.687	15	0.993076
66	4830.34	6.21863e+07	0.0006656	13.5692	18.9428	568	776	7	7	14.1508	592	3.13064e+06	7	691.501	53	0.99937
59	7538.18	5.57105e+07	0.000596287	13.2848	14.3405	556	600	12	13	14.0562	588	5.67501e+06	12	629.593	20	0.996189
125	15491.6	5.54832e+07	0.000593854	15.5783	18.241	652	752	21	24	17.1013	712	1.2828e+06	24	646.903	72	0.999958
83	15463.6	5.37288e+07	0.000575076	15.3875	16.369	644	684	22	28	15.6782	656	3.62267e+06	22	704.348	43	0.996187
136	15773.5	5.36575e+07	0.000574314	12.1742	13.4743	512	564	26	26	12.2917	516	739704	26	608.064	14	0.993773
86	14518.2	4.93122e+07	0.000527805	11.1163	13.2848	476	556	22	22	12.4085	520	3.14719e+06	22	661.345	21	0.999801
218	502.098	4.78822e+07	0.000512499	0.001	12.2917	1	516	1	1	12.0568	508	207131	1	503.391	387	0.999901
21	7554.22	4.76295e+07	0.000509794	12.1742	13.2848	512	556	12	12	13.0952	548	1.06677e+07	12	630.931	12	0.991031
134	15477.7	4.45559e+07	0.000476896	12.1742	13.8665	512	580	25	26	12.2917	516	934066	25	620.507	23	0.997749
73	7645.71	4.42106e+07	0.000473201	12.1742	13.0005	512	544	10	11	12.5252	524	2.213e+06	10	766.068	18	0.991161
48	3769.83	4.41854e+07	0.000472931	13.3797	15.1	560	632	6	7	13.7588	576	4.32688e+06	6	629.707	28	0.995837
194	609.174	4.41658e+07	0.000472721	0.001	12.1742	1	512	1	1	12.0568	508	297366	1	610.523	386	0.999867
112	15098.4	4.39953e+07	0.000470896	16.0643	24.8657	672	976	21	24	16.2607	680	1.51015e+06	24	630.508	103	1
104	15095.4	4.28677e+07	0.000458827	14.4353	15.8712	604	664	24	28	15.5783	652	2.02511e+06	26	581.969	30	0.997281
62	5130.19	4.03336e+07	0.000431704	12.8108	13.4743	536	564	6	8	13.19	552	7.0868e+06	8	642.693	11	0.990715
87	15647.6	3.89718e+07	0.000417127	15.1963	23.4407	636	928	22	22	15.5783	652	2.5382e+06	22	712.716	74	1
58	7484.41	3.85912e+07	0.000413054	13.8665	15.3875	580	644	11	11	14.3405	600	3.86721e+06	11	681.847	17	0.997573
145	15179.5	3.76405e+07	0.000402879	11.095	12.0568	475	508	15	28	11.4708	488	804570	22	691.424	116	0.999937
68	6702.93	3.73275e+07	0.000399528	13.3797	15.9675	560	668	12	12	14.1508	592	4.47186e+06	12	559.939	28	0.99891
78	10691.9	3.58439e+07	0.000383649	14.4353	16.6705	604	696	17	17	14.6258	612	3.82907e+06	17	630.346	24	0.994404
79	5060.16	3.18124e+07	0.000340498	14.8157	21.1758	620	852	8	8	15.1	632	2.80758e+06	8	633.933	59	0.999607
95	13861.6	3.13195e+07	0.000335223	15.0052	20.4682	628	828	22	22	15.5783	652	2.40647e+06	22	631.482	51	0.999996
256	504.094	3.02188e+07	0.000323442	0.001	11.1163	1	476	1	1	5.0875	192	125893	1	505.318	377	0.999796
130	3629.03	3.01405e+07	0.000322604	15.6782	18.8258	656	772	5	6	16.4675	688	948831	6	606.223	60	0.99884
69	7540.69	2.99175e+07	0.000320216	13.7588	15.0052	576	628	11	11	14.5302	608	3.81573e+06	11	686.967	14	0.996568
284	554.308	2.86267e+07	0.000306401	0.001	11.235	1	480	1	1	2.13867	75	94309.4	1	555.548	378	0.99984
89	15903.8	2.85329e+07	0.000305397	15.9675	21.4118	668	860	22	22	16.1603	676	2.4952e+06	22	724.368	49	1
99	3876.12	2.84815e+07	0.000304846	13.9613	19.0598	584	780	6	6	14.3405	600	2.256e+06	6	647.432	50	0.99945
293	592.147	2.77124e+07	0.000296615	0.001	11.3535	1	484	1	1	10.4182	443	90557.3	1	593.401	379	0.999761
100	15292.4	2.75615e+07	0.000294999	15.1963	19.2943	636	788	23	23	15.5783	652	2.17853e+06	23	666.319	39	0.99999
321	1611.45	2.71125e+07	0.000290194	0.001	11.1163	1	476	3	3	3.55383	127	70441.8	3	538.479	377	0.999606
74	7284.32	2.6893e+07	0.000287844	13.664	14.8157	572	620	10	10	14.0562	588	4.59141e+06	10	729.899	13	0.990271
103	7826.31	2.67198e+07	0.000285991	14.1508	15.1963	592	636	11	11	15.1	632	2.4714e+06	11	712.947	12	0.992268
162	773.309	2.65257e+07	0.000283913	17.7733	24.8657	736	976	1	1	24.51	964	502237	1	774.771	61	0.99779
105	15869.9	2.59546e+07	0.0002778	16.2607	23.2025	680	920	23	23	16.6705	696	1.57641e+06	23	691.44	61	1
129	15165.5	2.54959e+07	0.000272891	16.2607	18.007	680	744	21	22	17.1013	712	1.20208e+06	21	723.631	33	0.99833
101	16113.7	2.54494e+07	0.000272394	15.8712	18.8258	664	772	25	26	16.1603	676	1.75196e+06	26	621.161	39	0.999995
72	15676.8	2.48519e+07	0.000265998	14.6258	16.5707	612	692	25	25	15.0052	628	3.74874e+06	25	628.481	21	0.999144
312	550.494	2.43555e+07	0.000260685	0.001	11.9397	1	504	1	1	0.3775	14	76885	1	551.734	384	0.999892
115	15173.5	2.4061e+07	0.000257533	15.6782	18.7087	656	768	21	22	16.5707	692	1.6364e+06	22	691.15	33	0.999912
163	530.135	2.36736e+07	0.000253386	15.483	24.8657	648	976	1	1	15.7747	660	561445	1	531.448	83	0.999178
91	8142.2	2.36015e+07	0.000252615	14.4353	16.369	604	684	14	14	14.5302	608	3.42528e+06	14	582.966	21	0.998086
175	683.194	2.35059e+07	0.000251592	16.0643	24.8657	672	976	1	1	19.6465	800	410948	1	684.578	77	0.995344
143	14826.5	2.30856e+07	0.000247092	16.2607	24.51	680	964	18	18	17.6565	732	695530	18	825.222	72	0.999999
60	4803.94	2.22694e+07	0.000238356	14.4353	15.7747	604	660	7	7	14.5302	608	4.15975e+06	7	687.729	15	0.994038
116	8166.59	2.21859e+07	0.000237462	15.1	17.89	632	740	13	13	15.9675	668	1.63707e+06	13	629.607	28	0.998997
314	683.193	2.15148e+07	0.00023028	0.001	11.235	1	480	1	1	0.259167	10	71989.4	1	684.474	378	0.999703
88	5344.98	2.07571e+07	0.00022217	13.664	15.6782	572	656	9	9	14.1508	592	3.85594e+06	9	595.275	22	0.996393
148	15164.5	2.02473e+07	0.000216713	18.5917	22.9633	764	912	19	26	18.8258	772	696355	21	723.582	147	0.999993
309	784.206	2.0121e+07	0.000215362	0.001	11.235	1	480	1	1	0.0225	2	82503.3	1	785.646	378	0.999841
107	14738.2	1.97491e+07	0.000211381	15.6782	19.1772	656	784	20	20	16.369	684	1.87192e+06	20	738.389	33	0.999972
82	5305.79	1.93235e+07	0.000206826	14.8157	19.1772	620	784	9	9	15.1963	636	2.2788e+06	9	590.918	42	0.998996
121	5096.81	1.92936e+07	0.000206506	14.9105	18.241	624	752	8	9	15.3875	644	1.41211e+06	8	638.516	42	0.998891
84	3770.35	1.88472e+07	0.000201728	14.2457	15.8712	596	664	6	6	14.5302	608	1.82069e+06	6	629.795	18	0.99234
135	16058.9	1.83715e+07	0.000196636	16.5707	21.885	692	876	22	22	17.207	716	1.22869e+06	22	731.42	47	0.999998
119	14419.1	1.76891e+07	0.000189332	17.1013	22.5965	712	900	19	20	17.207	716	1.43135e+06	19	760.392	53	0.999996
333	662.444	1.68236e+07	0.000180068	0.001	11.1163	1	476	1	1	5.0875	192	66345.3	1	663.719	377	0.999819
358	623.226	1.63857e+07	0.000175382	0.001	11.1163	1	476	1	1	7.42417	300	52713.3	1	624.494	377	0.999797
110	15178.5	1.61736e+07	0.000173111	15.6782	17.1013	656	712	19	19	16.6705	696	1.26152e+06	19	800.383	15	0.997372
156	15329.5	1.61429e+07	0.000172782	18.007	21.5303	744	864	22	26	18.124	748	495859	23	667.929	76	0.999997
360	726.186	1.55919e+07	0.000166885	0.001	11.1163	1	476	1	1	6.5735	260	52199.2	1	727.481	377	0.999832
202	550.495	1.53153e+07	0.000163925	16.369	24.8657	684	976	1	1	24.6287	968	262596	1	551.812	74	0.998471
365	578.095	1.50476e+07	0.000161059	0.001	11.1163	1	476	1	1	6.7615	269	46809.2	1	579.342	377	0.999567
364	576.116	1.44886e+07	0.000155076	0.001	11.095	1	475	1	1	10.1255	429	47853.9	1	577.363	376	0.999658
213	536.479	1.44422e+07	0.00015458	16.4675	24.8657	688	976	1	1	23.0828	916	219792	1	537.793	73	0.998038
363	590.17	1.37152e+07	0.000146798	0.001	11.0738	1	474	1	1	1.32383	46	48980.4	1	591.424	375	0.999818
150	15092.4	1.34787e+07	0.000144267	17.1013	18.5917	712	764	21	23	17.89	740	617359	23	657.615	26	0.997603
349	591.666	1.34453e+07	0.000143909	0.001	11.0523	1	473	1	1	0.0225	2	60652.4	1	592.919	374	0.999785
93	8044.37	1.31096e+07	0.000140317	14.9105	16.5707	624	692	13	13	15.3875	644	2.10932e+06	13	620.202	18	0.998281
106	15094.4	1.28967e+07	0.000138037	15.7747	17.7733	660	736	26	26	16.1603	676	1.76902e+06	26	581.931	20	0.999341
405	666.166	1.25645e+07	0.000134482	0.001	11.1163	1	476	1	1	11.095	475	23758.8	1	667.441	377	0.999763
147	15332.5	1.25602e+07	0.000134435	17.89	20.8218	740	840	17	20	18.124	748	506530	20	768.117	47	0.999911
118	15329.5	1.2368e+07	0.000132379	16.9922	20.7042	708	836	24	24	17.1013	712	1.83096e+06	24	640.142	33	0.999998
209	1240.95	1.23647e+07	0.000132344	17.207	24.8657	716	976	2	2	18.241	752	233891	2	621.838	66	0.999119
109	14717.9	1.1927e+07	0.000127659	16.1603	17.6565	676	732	24	24	16.8863	704	1.59039e+06	24	614.644	15	0.99549
386	564.557	1.14337e+07	0.000122378	0.001	11.0523	1	473	1	1	6.23883	244	33057.9	1	565.804	374	0.99981
122	15778.8	1.11878e+07	0.000119746	16.9922	20.2332	708	820	23	23	17.1013	712	1.38631e+06	23	687.479	29	0.999988
155	15853.5	1.1099e+07	0.000118796	17.1013	22.1218	712	884	22	22	17.89	740	646685	22	722.076	44	0.999998
205	696.357	1.06186e+07	0.000113655	18.241	24.8657	752	976	1	1	24.6287	968	235328	1	697.751	57	0.996151
230	518.13	1.05616e+07	0.000113045	16.7792	24.8657	700	976	1	1	18.3577	756	185718	1	519.433	70	0.998512
140	15649.6	1.04957e+07	0.000112339	17.89	23.2025	740	920	25	25	18.3577	756	969586	25	627.39	46	1
379	757.21	1.0007e+07	0.000107108	0.001	11.1163	1	476	1	1	10.2092	433	34311.4	1	758.511	377	0.999755
98	4839.06	9.84006e+06	0.000105321	14.9105	16.1603	624	676	8	8	15.0052	628	2.57396e+06	8	606.278	14	0.995564
216	1196.92	9.73381e+06	0.000104184	16.8863	24.8657	704	976	2	2	19.6465	800	188521	2	599.814	69	0.99902
378	740.184	9.53279e+06	0.000102032	0.001	10.9678	1	469	1	1	10.272	436	37444.1	1	741.485	370	0.999743
387	802.217	9.48191e+06	0.000101488	0.001	11.095	1	475	1	1	7.78083	317	31259.7	1	803.537	376	0.999839
132	16351.8	9.06452e+06	9.70204e-05	16.7792	18.007	700	744	19	19	17.5458	728	902464	19	862.176	12	0.995245
166	4461.46	8.84574e+06	9.46788e-05	16.2607	19.0598	680	780	6	6	16.9922	708	738178	6	745.062	26	0.998025
219	1329	8.44741e+06	9.04154e-05	17.89	24.8657	740	976	2	2	18.4747	760	182688	2	665.887	60	0.998566
246	514.14	7.5737e+06	8.10637e-05	16.4675	24.8657	688	976	1	1	17.89	740	150608	1	515.444	73	0.998829
139	5020.82	7.27169e+06	7.78313e-05	15.7747	17.89	660	740	8	8	15.8712	664	1.40291e+06	8	629.012	21	0.997493
262	591.667	7.05503e+06	7.55123e-05	16.8863	24.8657	704	976	1	1	21.6488	868	121030	1	593.007	69	0.994386
350	628.507	6.68849e+06	7.15891e-05	0.001	8.03183	1	329	1	1	0.0225	2	55490.7	1	629.776	230	0.998997
234	6770.68	6.54715e+06	7.00762e-05	17.429	24.8657	724	976	12	12	21.2938	856	98981.2	12	565.563	64	0.99992
201	15478.7	6.5212e+06	6.97985e-05	19.1772	21.0578	784	848	20	25	19.4117	792	267237	22	705.025	63	0.999806
248	8433.45	6.46139e+06	6.91583e-05	18.7087	24.8657	768	976	15	15	19.7635	804	126002	15	563.586	53	0.999658
399	697.244	6.43739e+06	6.89015e-05	4.377	11.0102	162	471	1	1	10.4182	443	26711.9	1	698.531	297	0.996924
128	5259.4	6.38991e+06	6.83933e-05	15.5783	16.6705	652	696	8	8	16.2607	680	918516	8	658.852	12	0.991637
161	3131.53	6.25774e+06	6.69786e-05	15.7747	17.207	660	716	5	5	16.0643	672	951198	5	627.704	15	0.99165
243	3943.46	5.75588e+06	6.1607e-05	17.207	24.8657	716	976	7	7	24.6287	968	99114.3	7	564.684	66	0.999187
168	15475.7	5.64391e+06	6.04086e-05	17.207	18.9428	716	776	24	24	18.4747	760	496113	24	646.233	16	0.994145
273	1179.89	5.57815e+06	5.97047e-05	19.2943	24.8657	788	976	1	2	19.7635	804	103849	1	1181.5	96	0.997424
192	15177.5	5.46677e+06	5.85126e-05	18.241	21.5303	752	864	19	19	19.4117	792	344156	19	800.327	29	0.999992
259	1091.84	5.24715e+06	5.61619e-05	18.4747	24.8657	760	976	1	1	19.0598	780	114409	1	1093.42	55	0.998048
184	3856.92	5.08846e+06	5.44634e-05	17.429	21.6488	724	868	6	6	17.5458	728	342217	6	644.217	37	0.996295
269	1152.89	5.05472e+06	5.41023e-05	17.3177	24.8657	720	976	2	2	20.1155	816	102519	2	577.75	65	0.999079
348	6430.87	5.00995e+06	5.36231e-05	18.241	24.8657	752	976	12	12	22.4782	896	83195.9	12	537.233	57	0.999759
267	923.26	4.93042e+06	5.27719e-05	18.124	24.8657	748	976	1	1	20.8218	840	97796.4	1	924.761	58	0.995369
257	1135.87	4.89101e+06	5.235e-05	18.8258	24.8657	772	976	1	1	19.6465	800	123336	1	1137.46	52	0.997661
185	14419.3	4.78461e+06	5.12112e-05	18.7087	21.7668	768	872	21	21	19.4117	792	318255	21	688.069	27	0.999898
307	502.099	4.78282e+06	5.11921e-05	17.5458	24.8657	728	976	1	1	19.2943	788	79482.1	1	503.323	63	0.998126
392	4948.87	4.66268e+06	4.99062e-05	6.44783	11.095	254	475	9	9	7.52867	305	19218	9	551.209	221	0.999486
187	15166.5	4.49701e+06	4.81329e-05	18.5917	22.4782	764	896	24	24	19.2943	788	286965	24	633.343	34	0.999999
223	9997.14	4.43894e+06	4.75114e-05	19.0598	24.8657	780	976	14	14	20.1155	816	188130	14	715.532	50	0.999923
152	15968.3	4.25722e+06	4.55664e-05	17.6565	18.7087	732	768	20	20	17.7733	736	885880	20	799.929	10	0.991722
204	3628.03	4.03559e+06	4.31942e-05	18.9428	22.8342	776	908	5	6	19.0598	780	260447	5	727.058	48	0.998697
228	14641.8	4.01617e+06	4.29863e-05	19.2943	24.8657	788	976	20	20	19.8807	808	209340	20	733.557	48	0.999962
316	576.511	3.97981e+06	4.25972e-05	18.124	24.8657	748	976	1	1	18.8258	772	79392.8	1	577.758	58	0.996685
183	7569.21	3.87816e+06	4.15092e-05	17.6565	19.4117	732	792	10	10	18.7087	768	388657	10	758.411	16	0.995279
164	18185.8	3.67006e+06	3.92819e-05	17.6565	19.2943	732	788	29	29	18.3577	756	496478	29	628.5	15	0.992538
279	1047.81	3.62446e+06	3.87937e-05	19.0598	24.8657	780	976	1	1	19.8807	808	88852.2	1	1049.37	50	0.996919
190	16254.2	3.5564e+06	3.80653e-05	17.6565	19.7635	732	804	28	28	18.4747	760	431575	28	581.881	19	0.991364
287	7237.35	3.38205e+06	3.61991e-05	18.8258	24.8657	772	976	12	12	23.7968	940	69293.3	12	604.482	52	0.999844
346	564.511	3.30144e+06	3.53364e-05	17.89	24.8657	740	976	1	1	19.8807	808	60838.4	1	565.758	60	0.996153
167	7553.21	3.29884e+06	3.53085e-05	17.5458	20.8218	728	840	13	13	18.007	744	335958	13	582.394	29	0.999813
170	15492.7	3.10765e+06	3.32622e-05	18.3577	19.8807	756	808	24	24	18.7087	768	317781	24	646.942	14	0.998155
141	3774.59	3.07704e+06	3.29345e-05	16.369	18.241	684	752	7	7	16.4675	688	717297	7	540.572	18	0.995368
291	858.597	3.00447e+06	3.21578e-05	19.8807	24.8657	808	976	1	1	21.6488	868	96530.6	1	860.067	43	0.993458
295	9367.76	2.99602e+06	3.20673e-05	18.7087	24.8657	768	976	14	14	24.2723	956	84920.5	14	670.547	53	0.999869
265	15168.5	2.90628e+06	3.11069e-05	20.8218	22.7157	840	904	18	22	21.0578	848	125154	18	844.224	45	0.999396
337	699.564	2.89762e+06	3.10142e-05	19.7635	24.8657	804	976	1	1	23.0828	916	76680.1	1	700.851	44	0.991388
173	15248.4	2.89624e+06	3.09994e-05	18.7087	20.9398	768	844	25	25	19.0598	780	321012	25	611.329	20	0.999945
193	15895.4	2.85416e+06	3.0549e-05	18.8258	21.1758	772	852	22	22	19.4117	792	311117	22	723.978	21	0.999963
325	1417.05	2.81152e+06	3.00926e-05	18.9428	24.8657	776	976	2	2	20.1155	816	70823	2	709.881	51	0.996101
258	1291.06	2.73515e+06	2.92752e-05	19.7635	24.8657	804	976	2	2	19.8807	808	88825.1	2	646.859	44	0.99746
336	849.242	2.58299e+06	2.76466e-05	19.4117	24.8657	792	976	1	1	20.9398	844	56331.6	1	850.567	47	0.993649
210	16196.2	2.56839e+06	2.74903e-05	19.1772	22.0035	784	880	23	23	19.4117	792	250711	23	705.636	25	0.999978
322	3844.36	2.52137e+06	2.69871e-05	18.3577	24.8657	756	976	7	7	23.9157	944	52021.2	7	550.492	56	0.999255
329	574.495	2.46903e+06	2.64268e-05	18.5917	24.8657	764	976	1	1	19.4117	792	72757.7	1	575.743	54	0.99451
270	7720.26	2.45747e+06	2.63031e-05	18.4747	21.4118	760	860	11	11	21.1758	852	77466.2	11	703.284	26	0.999352
242	14287	2.39303e+06	2.56134e-05	19.4117	21.885	792	876	16	16	20.8218	840	167181	16	894.502	22	0.99669
211	15162.5	2.36489e+06	2.53122e-05	11.235	11.8222	480	500	18	24	11.4708	488	220958	20	759.604	29	0.990889
239	6670.47	2.35869e+06	2.52458e-05	19.4117	24.7468	792	972	9	9	19.7635	804	136135	9	742.628	46	0.99899
317	3060.3	2.29497e+06	2.45639e-05	18.4747	24.8657	760	976	5	5	19.0598	780	94546	5	613.415	55	0.998204
169	11254.3	2.16843e+06	2.32094e-05	17.6565	19.7635	732	804	18	18	18.241	752	439839	18	626.639	19	0.999951
320	1349.1	2.1505e+06	2.30175e-05	20.586	24.8657	832	976	2	2	23.6783	936	73723.1	2	675.891	37	0.996319
382	1250.92	1.95809e+06	2.09581e-05	19.1772	24.8657	784	976	2	2	20.9398	844	31411.2	2	626.674	49	0.997773
229	14457.2	1.87445e+06	2.00628e-05	21.5303	24.3917	864	960	20	20	21.885	876	124248	20	724.327	25	0.999847
207	14819.6	1.85003e+06	1.98015e-05	19.1772	21.2938	784	856	22	22	19.2943	788	250591	22	675.048	19	0.998552
319	1118.84	1.7785e+06	1.90358e-05	21.2938	24.8657	856	976	2	2	23.4407	928	71797.4	2	560.715	31	0.99069
224	7906.8	1.63775e+06	1.75293e-05	18.7087	19.8807	768	808	11	11	19.2943	788	206745	11	720.25	11	0.996925
200	16475.6	1.63369e+06	1.74859e-05	18.8258	20.586	772	832	26	26	19.0598	780	294773	26	635.088	16	0.995147
357	1495.19	1.60317e+06	1.71593e-05	19.7635	24.8657	804	976	2	2	24.51	964	52017.6	2	748.979	44	0.99709
370	1174.97	1.39288e+06	1.49084e-05	20.1155	24.8657	816	976	2	2	21.7668	872	44779.7	2	588.793	41	0.994549
255	7354.85	1.37634e+06	1.47314e-05	18.3577	20.3507	756	824	10	10	19.4117	792	139654	10	736.938	18	0.996338
368	1223.92	1.35886e+06	1.45443e-05	20.1155	24.8657	816	976	1	1	21.1758	852	47457	1	1225.55	41	0.993665
250	15180.5	1.31727e+06	1.40992e-05	21.0578	22.9633	848	912	24	24	21.7668	872	125599	24	633.921	17	0.999765
299	8881.36	1.29635e+06	1.38752e-05	21.1758	24.8657	852	976	13	13	24.1535	952	60819.8	13	684.605	32	0.9951
233	15463.7	1.25256e+06	1.34066e-05	19.7635	21.5303	804	864	21	21	20.2332	820	154841	21	737.835	16	0.999661
355	1437.15	1.24966e+06	1.33755e-05	21.6488	24.8657	868	976	2	2	24.51	964	53340.1	2	719.935	28	0.991811
308	3799.13	1.20892e+06	1.29394e-05	18.5917	21.4118	764	860	7	7	19.9982	812	72702.4	7	544.028	25	0.998746
181	3053.69	1.1706e+06	1.25293e-05	17.207	18.124	716	748	5	5	17.3177	720	346467	5	612.116	9	0.991498
311	7561.22	1.08481e+06	1.16111e-05	20.2332	21.2938	820	856	10	13	21.0578	848	76671.9	10	757.603	25	0.997766
390	1116.93	1.01806e+06	1.08966e-05	20.3507	24.8657	824	976	2	2	23.559	932	27623.7	2	559.664	39	0.995559
373	1523.22	923785	9.88757e-06	21.885	24.8657	876	976	2	2	24.3917	960	47413.8	2	763.002	26	0.992742
261	16848.6	886611	9.48969e-06	20.3507	22.4782	824	896	24	24	21.6488	868	117154	24	703.467	19	0.999342
385	4182.85	823744	8.8168e-06	21.5303	24.8657	864	976	8	8	24.7468	972	35757.3	8	524.161	29	0.999157
266	15166.5	735239	7.8695e-06	22.0035	24.0348	880	948	20	20	22.2405	888	95108.7	20	759.79	18	0.997717
286	4462.47	680982	7.28877e-06	19.1772	19.9982	784	812	6	6	19.8807	808	95224.9	6	745.177	8	0.99044
305	7882.31	637029	6.81833e-06	19.9982	21.1758	812	852	12	12	21.0578	848	81894.1	12	658.27	11	0.99786
377	9774.22	588566	6.29961e-06	23.0828	24.8657	916	976	14	14	24.7468	972	36271	14	699.59	16	0.99742
277	15193.5	586895	6.28173e-06	23.4407	24.7468	928	972	23	23	24.2723	956	77976.1	23	662.003	12	0.998934
274	5217.88	574748	6.15171e-06	19.9982	21.4118	812	860	9	9	20.2332	820	100738	9	581.127	13	0.995785
303	3134.94	505370	5.40914e-06	11.4708	12.2917	488	516	5	5	11.9397	504	66310.3	5	628.347	8	0.993023
351	7825.83	501688	5.36973e-06	23.4407	24.7468	928	972	11	11	24.2723	956	48883.4	11	712.86	12	0.995022
376	3905.81	498294	5.3334e-06	22.2405	24.8657	888	976	6	6	24.6287	968	26141.6	6	652.306	23	0.993878
275	5060.17	491946	5.26546e-06	20.9398	22.4782	844	896	6	6	21.1758	852	107284	6	844.867	14	0.995785
288	15179.5	474979	5.08386e-06	0.001	0.259167	1	10	15	17	0.0225	2	109894	15	1013.6	8	0.992766
280	15443.7	471200	5.04341e-06	21.0578	22.359	848	892	21	21	21.4118	860	112363	21	736.874	12	0.991824
356	7525.71	439167	4.70055e-06	19.9982	20.9398	812	844	11	11	20.4682	828	83752.3	11	685.591	9	0.993262
395	2094.75	424752	4.54626e-06	0.001	2.91217	1	103	3	3	2.375	83	21233.2	3	699.567	36	0.99024
315	15872	406603	4.35201e-06	23.0828	24.3917	916	960	23	23	23.7968	940	66902	23	691.511	12	0.999582
341	3140.76	343207	3.67346e-06	19.2943	20.1155	788	816	5	5	19.4117	792	80505.8	5	629.514	8	0.994449
359	3898.21	341735	3.6577e-06	22.7157	24.6287	904	968	5	5	22.9633	912	41680.9	5	781.11	17	0.996723
323	3033.3	317796	3.40147e-06	11.235	11.7052	480	496	5	5	11.3535	484	96414.4	5	608.012	5	0.994847
347	3867.67	300540	3.21677e-06	19.9982	20.7042	812	836	5	5	20.1155	816	105514	5	774.989	7	0.996176
283	3880.9	298719	3.19729e-06	18.7087	19.2943	768	788	6	6	19.0598	780	109649	6	648.2	6	0.996004
383	4011.29	254879	2.72805e-06	20.7042	21.6488	836	868	5	5	21.5303	864	22293	5	803.666	9	0.997308
318	4718.56	249312	2.66847e-06	19.8807	20.8218	808	840	7	7	20.4682	828	63167.3	7	675.49	9	0.991197
361	8108.58	201886	2.16085e-06	21.1758	22.1218	852	884	11	11	22.0035	880	26250.6	11	738.564	9	0.990991

## Sheet: 1ac
Feature_ID	Mass	Intensity	Relative_Intensity	Min_time	Max_time	Min_scan	Max_scan	Min_charge	Max_charge	Apex_time	Apex_scan	Apex_intensity	Rep_charge	Rep_average_mz	Envelope_num	EC_score	Note
0	15194.5	6.18817e+10	0.702749	11.3103	24.8322	416	908	13	30	12.776	468	2.89035e+08	22	692.107	1794	1	1ac
1	15292.4	7.07096e+09	0.0803002	12.0127	22.457	440	828	14	28	12.776	468	8.30281e+07	22	696.562	818	1	1ac + 97.96 Da
2	15236.5	6.76723e+09	0.0768509	12.2475	24.8322	448	908	15	29	12.776	468	4.73932e+07	20	763.318	984	1	1ac + 42.00 Da
6	15151.4	1.86482e+09	0.0211776	11.1918	24.8322	412	908	21	28	13.7238	508	2.1872e+07	23	660.187	689	1
9	15178.4	1.19557e+09	0.0135773	13.5342	21.388	500	792	20	28	13.7238	508	1.64051e+07	25	608.533	505	1
3	15568.7	1.0355e+09	0.0117595	12.4818	13.8187	456	512	18	27	12.9655	476	2.85368e+07	20	779.939	109	0.999794
4	15403.6	7.50306e+08	0.00852073	12.8707	14.1978	472	528	16	27	13.1552	484	2.07294e+07	22	701.616	102	0.999526
7	15178.5	7.35264e+08	0.0083499	12.2475	13.4395	448	496	20	29	12.776	468	1.80596e+07	22	691.378	113	0.999244
16	15119.4	4.5599e+08	0.00517837	12.2475	16.5338	448	624	23	27	13.4395	496	1.20305e+07	25	606.17	143	0.999991
10	15335.4	3.9999e+08	0.00454243	12.2475	13.4395	448	496	18	25	12.6812	464	1.32005e+07	19	808.651	80	0.992507
5	15879.9	3.01063e+08	0.00341897	13.1552	20.5617	484	764	27	27	13.8187	512	2.03319e+07	27	589.528	71	1
40	3898.2	2.67571e+08	0.00303863	12.2475	23.8818	448	876	5	7	13.629	504	7.38582e+06	5	781.138	217	0.999961
70	15519.6	2.50778e+08	0.00284792	14.577	18.5658	544	696	19	27	16.0328	604	3.82925e+06	23	676.204	232	0.999996
30	7575.72	2.42441e+08	0.00275325	13.2498	22.457	488	828	9	10	13.9133	516	9.86536e+06	10	759.068	171	0.999997
33	15210.5	2.24574e+08	0.00255034	13.8187	17.9813	512	676	22	24	14.4822	540	5.98795e+06	24	635.181	92	0.999995
19	15148.4	2.13333e+08	0.00242268	12.13	16.5338	444	624	26	27	12.6812	464	6.9311e+06	26	584.011	54	0.999998
18	7576.23	2.03392e+08	0.00230979	12.13	16.7313	444	632	9	10	12.776	468	1.06899e+07	10	759.118	58	0.999886
8	15868.8	2.00689e+08	0.00227909	13.5342	22.5753	500	832	23	23	13.629	504	1.27933e+07	23	691.394	84	1
46	15136.4	1.99111e+08	0.00226117	12.2475	18.332	448	688	26	28	13.9133	516	6.75094e+06	27	561.973	82	1
21	16510.1	1.92585e+08	0.00218706	12.776	18.5658	468	696	24	24	14.103	524	1.11116e+07	24	689.371	58	0.999999
25	15741.2	1.67977e+08	0.0019076	12.13	16.3352	444	616	26	26	12.776	468	1.13582e+07	26	606.824	44	0.999993
22	16396.4	1.6299e+08	0.00185097	12.2475	17.7475	448	668	26	26	12.776	468	9.29939e+06	26	632.042	56	0.999996
37	14507.2	1.36255e+08	0.00154736	12.3648	15.7395	452	592	23	24	13.629	504	7.23853e+06	23	632.159	42	0.999925
66	15506.6	1.35333e+08	0.00153689	14.7667	16.8407	552	636	21	24	15.0518	564	4.45814e+06	23	675.638	80	0.99901
48	15699.6	1.17346e+08	0.00133262	12.2475	18.0983	448	680	26	26	14.0082	520	6.71782e+06	26	605.223	59	0.999999
53	15094.3	1.16809e+08	0.00132652	12.3648	13.9133	452	516	22	24	13.2498	488	5.14852e+06	24	630.339	30	0.994489
12	14791.1	9.87926e+07	0.00112192	12.0127	14.3875	440	536	23	23	13.1552	484	1.49345e+07	23	644.511	25	0.998935
15	15118.4	9.51625e+07	0.0010807	12.2475	14.103	448	524	21	21	13.1552	484	1.22056e+07	21	721.391	20	0.996875
17	7618.73	9.00695e+07	0.00102286	13.7238	16.634	508	628	14	14	13.8187	512	9.11423e+06	14	545.553	31	0.999858
54	7575.72	8.87823e+07	0.00100824	11.0733	13.1552	408	484	9	10	12.586	460	5.18493e+06	9	843.296	37	0.99838
82	15692.6	8.60265e+07	0.000976946	16.3352	24.5943	616	900	20	25	16.435	620	2.67599e+06	22	714.764	191	1
57	14417.1	8.38322e+07	0.000952026	12.2475	14.0082	448	520	20	20	12.586	460	5.24538e+06	20	722.322	19	0.999503
26	15569.7	7.56539e+07	0.000859151	12.9655	15.2478	476	572	26	26	13.2498	488	1.09395e+07	26	600.223	25	0.998138
47	15912.9	7.53762e+07	0.000855997	13.0603	14.577	480	544	24	24	14.2927	532	7.51297e+06	24	664.466	17	0.999619
67	15691.6	7.38228e+07	0.000838357	14.1978	16.3352	528	616	22	23	14.9568	560	4.37368e+06	23	683.687	33	0.999773
52	16031.9	7.23777e+07	0.000821946	13.629	15.1475	504	568	23	23	14.103	524	7.46575e+06	23	698.492	17	0.998021
78	16042.3	7.05392e+07	0.000801066	14.4822	24.0003	540	880	18	18	15.4397	580	2.84532e+06	18	892.81	86	1
20	8052.52	6.71673e+07	0.000762775	12.586	13.7238	460	508	12	12	13.0603	480	1.002e+07	12	672.483	13	0.997868
81	15249.4	6.02763e+07	0.000684518	15.2478	19.3867	572	724	23	27	15.3442	576	2.8887e+06	23	664.448	91	0.999996
28	7804.83	5.68771e+07	0.000645916	12.6812	14.0082	464	520	11	11	13.1552	484	9.68609e+06	11	710.994	15	0.994333
36	7560.7	5.30252e+07	0.000602171	12.13	13.8187	444	512	11	11	12.6812	464	7.96503e+06	11	688.787	18	0.996775
34	15777.8	5.26006e+07	0.00059735	13.5342	15.2478	500	572	23	23	13.7238	508	1.00156e+07	23	687.435	19	0.995285
173	518.128	5.05011e+07	0.000573508	0.001	11.3103	1	416	1	1	8.92733	313	296258	1	519.432	192	0.999797
151	535.155	4.91924e+07	0.000558645	0.001	12.6812	1	464	1	1	12.0127	440	573727	1	536.468	204	0.999822
169	530.134	4.8868e+07	0.000554961	0.001	12.2475	1	448	1	1	0.0223333	2	354112	1	531.447	200	0.999924
51	15976.1	4.48303e+07	0.000509108	11.4273	13.1552	420	484	22	22	12.4818	456	6.85815e+06	22	727.655	17	0.999581
124	15208.5	4.19181e+07	0.000476035	16.5338	21.388	624	792	20	23	17.2832	652	1.10041e+06	23	662.665	96	0.999998
172	606.165	4.15258e+07	0.000471581	0.001	12.4818	1	456	1	1	0.0223333	2	297133	1	607.514	202	0.99993
120	15533.7	4.01352e+07	0.000455789	17.054	20.2083	644	752	19	25	18.0983	680	1.39731e+06	20	778.186	107	0.999988
79	2910.72	4.01101e+07	0.000455504	13.3447	17.1678	492	648	5	5	13.7238	508	4.40099e+06	5	583.524	40	0.995443
65	7328.84	3.69186e+07	0.00041926	13.8187	16.7313	512	632	13	14	14.103	524	4.87387e+06	14	524.834	37	0.997978
69	15814.5	3.6526e+07	0.000414802	12.2475	13.5342	448	500	28	28	12.586	460	5.03968e+06	28	566.172	14	0.991444
98	7561.7	3.63094e+07	0.000412341	14.862	17.8643	556	672	11	14	15.0518	564	1.90889e+06	13	583.05	47	0.999674
105	7443.5	3.42319e+07	0.000388749	12.2475	13.7238	448	508	12	12	12.4818	456	1.78212e+06	12	621.698	16	0.992043
74	3137.52	3.42185e+07	0.000388596	12.4818	14.7667	456	552	5	5	12.6812	464	3.45455e+06	5	628.907	25	0.995293
102	7618.24	2.95705e+07	0.000335813	14.9568	17.7475	560	668	14	14	15.3442	576	1.85027e+06	14	545.516	28	0.999832
100	16210.4	2.87489e+07	0.000326482	15.5355	21.0332	584	780	24	24	16.1345	608	2.23756e+06	24	676.875	50	1
148	530.135	2.71322e+07	0.000308122	14.862	24.8322	556	908	1	1	15.0518	564	599980	1	531.448	89	0.999467
92	7581.72	2.46913e+07	0.000280403	15.2478	17.397	572	656	12	13	15.5355	584	1.64358e+06	13	584.591	43	0.99632
156	773.309	2.34626e+07	0.000266449	16.9412	24.8322	640	908	1	1	24.2385	888	446467	1	774.736	68	0.998679
221	502.097	2.22172e+07	0.000252306	0.001	11.1918	1	412	1	1	9.08767	319	140032	1	503.322	191	0.999805
73	4013.3	2.13798e+07	0.000242796	12.8707	13.9133	472	516	7	7	13.2498	488	4.00497e+06	7	574.698	12	0.99197
179	609.174	2.10421e+07	0.000238962	0.001	12.13	1	444	1	1	11.8953	436	259578	1	610.523	199	0.999892
134	7575.23	1.94501e+07	0.000220882	16.1345	17.7475	608	668	9	10	17.054	644	734639	9	843.236	25	0.997783
84	3628.02	1.93496e+07	0.000219741	14.103	15.7395	524	592	6	6	14.4822	540	1.74359e+06	6	606.055	18	0.994982
115	14829.8	1.90528e+07	0.00021637	15.0518	16.7313	564	632	21	21	15.8343	596	1.182e+06	21	707.64	18	0.991833
180	7489.22	1.89887e+07	0.000215642	16.5338	24.8322	624	908	14	14	18.2152	684	278779	14	536.286	72	0.999954
88	13843.2	1.88331e+07	0.000213874	15.2478	18.8002	572	704	21	21	15.9335	600	2.94012e+06	21	660.63	34	0.999892
117	15858.7	1.86509e+07	0.000211806	16.0328	18.5658	604	696	22	22	16.2347	612	1.31053e+06	22	722.314	24	0.999377
96	8063.65	1.83797e+07	0.000208726	14.6718	16.1345	548	608	13	13	15.6425	588	1.75167e+06	13	621.684	16	0.99651
144	7576.23	1.83004e+07	0.000207826	17.8643	23.4067	672	860	9	10	18.0983	680	821698	10	759.114	90	0.999964
190	15151.5	1.74349e+07	0.000197997	0.001	2.2725	1	78	15	25	0.140833	6	247874	21	722.955	175	0.999974
108	5174.21	1.73188e+07	0.000196678	15.2478	17.2832	572	652	7	7	15.5355	584	1.19126e+06	7	740.652	21	0.9965
119	15210.5	1.70766e+07	0.000193928	17.6308	21.6253	664	800	21	22	17.7475	668	1.18985e+06	21	725.776	70	0.999998
164	683.194	1.64146e+07	0.00018641	16.3352	24.8322	616	908	1	1	16.8407	636	382047	1	684.578	74	0.994923
110	15176.4	1.59296e+07	0.000180902	16.3352	18.8002	616	704	20	20	17.054	644	1.26981e+06	20	760.312	23	0.999885
122	7561.22	1.52626e+07	0.000173327	14.7667	16.634	552	628	13	13	15.9335	600	1.31006e+06	13	583.011	20	0.999044
174	628.509	1.46991e+07	0.000166928	17.054	24.8322	644	908	1	1	17.5138	660	297349	1	629.871	67	0.996033
245	504.094	1.46431e+07	0.000166292	0.001	12.3648	1	452	1	1	9.40867	332	98963.7	1	505.318	201	0.999918
183	550.495	1.39974e+07	0.000158959	16.435	24.8322	620	908	1	1	24.2385	888	240130	1	551.812	73	0.998568
95	7986.47	1.38048e+07	0.000156772	14.7667	15.9335	552	600	11	11	15.1475	568	1.40807e+06	11	727.513	13	0.990195
116	14527.8	1.36733e+07	0.000155279	16.435	18.0983	620	680	24	25	16.634	628	1.23276e+06	24	606.716	30	0.999276
123	7575.22	1.35679e+07	0.000154082	16.634	20.5617	628	764	13	14	17.2832	652	1.34416e+06	13	584.088	47	0.99995
254	592.147	1.34817e+07	0.000153102	0.001	11.3103	1	416	1	1	5.94083	202	82156	1	593.401	192	0.999754
138	8078.66	1.21365e+07	0.000137826	15.1475	16.9412	568	640	13	13	15.3442	576	1.51706e+06	13	622.839	19	0.998572
72	7557.19	1.20867e+07	0.000137261	14.577	15.6425	544	588	11	11	14.7667	552	3.93719e+06	11	688.467	12	0.995986
276	1611.45	1.1968e+07	0.000135913	0.001	11.1918	1	412	3	3	8.54367	298	59789.4	3	538.422	191	0.999229
104	7300.23	1.16866e+07	0.000132717	14.577	15.9335	544	600	13	13	14.862	556	1.91486e+06	13	562.917	15	0.995848
211	8642.68	1.16717e+07	0.000132548	17.2832	24.8322	652	908	15	15	20.4433	760	135064	15	577.54	65	0.999967
274	550.494	1.16283e+07	0.000132055	0.001	11.0733	1	408	1	1	9.40867	332	72299.4	1	551.734	190	0.999809
189	1240.95	1.14454e+07	0.000129977	16.9412	24.8322	640	908	2	2	23.7633	872	216891	2	621.838	68	0.999331
155	15136.4	1.05858e+07	0.000120215	18.683	20.0908	700	748	21	28	18.9173	708	253790	21	722.237	82	0.99979
150	16476.8	1.04674e+07	0.000118871	18.4488	23.8818	692	876	21	21	19.0345	712	607366	21	786.116	47	0.999999
202	518.13	1.03746e+07	0.000117818	16.435	24.8322	620	908	1	1	17.8643	672	179123	1	519.433	73	0.998907
279	683.193	1.03678e+07	0.00011774	0.001	11.4273	1	420	1	1	2.2725	78	65055.3	1	684.474	193	0.999741
132	8158.79	1.03579e+07	0.000117628	16.2347	20.4433	612	760	14	14	17.054	644	874131	14	584.146	38	0.999713
141	5055.15	1.00962e+07	0.000114656	15.9335	18.0983	600	680	7	9	16.5338	624	918585	7	723.629	31	0.997127
137	3629.03	1.00091e+07	0.000113667	16.1345	21.5065	608	796	6	6	17.1678	648	675104	6	606.224	48	0.999677
280	784.207	9.84884e+06	0.000111847	0.001	11.0733	1	408	1	1	0.0223333	2	67386	1	785.521	190	0.99983
191	1284.97	9.33693e+06	0.000106033	18.0983	24.8322	680	908	2	2	19.0345	712	212354	2	643.864	58	0.99831
212	11284.2	9.16158e+06	0.000104042	17.2832	24.8322	652	908	20	20	21.6253	800	149211	20	565.564	65	0.999997
128	16181.3	9.14081e+06	0.000103806	16.2347	17.397	612	656	25	25	17.054	644	1.27126e+06	25	648.672	12	0.993632
186	696.357	9.09899e+06	0.000103331	18.5658	24.8322	696	908	1	1	24.4757	896	220363	1	697.751	54	0.99512
113	5046.82	8.78293e+06	9.97419e-05	15.8343	18.0983	596	680	8	8	15.9335	600	1.5485e+06	8	632.263	22	0.993676
197	1196.92	8.61015e+06	9.77797e-05	17.054	24.8322	644	908	2	2	19.3867	724	180744	2	599.814	67	0.998951
139	16133.4	8.22074e+06	9.33575e-05	17.054	18.0983	644	680	23	27	17.397	656	898077	25	646.756	23	0.996104
313	623.226	7.96433e+06	9.04456e-05	0.001	11.0733	1	408	1	1	9.757	347	49705.4	1	624.494	190	0.99979
309	726.186	7.95026e+06	9.02858e-05	0.001	11.0733	1	408	1	1	2.50933	86	54199.4	1	727.481	190	0.999828
218	514.14	7.73423e+06	8.78325e-05	16.435	24.8322	620	908	1	1	18.4488	692	152144	1	515.444	73	0.99884
308	578.095	7.69959e+06	8.74391e-05	0.001	12.2475	1	448	1	1	12.13	444	56877.5	1	579.342	200	0.999795
233	591.667	7.33722e+06	8.3324e-05	16.3352	24.8322	616	908	1	1	18.0983	680	114801	1	592.921	74	0.99679
215	1329	7.10807e+06	8.07217e-05	17.6308	24.8322	664	908	2	2	24.2385	888	148141	2	665.887	62	0.998853
318	662.444	7.10092e+06	8.06404e-05	0.001	11.0733	1	408	1	1	9.40867	332	47498.5	1	663.719	190	0.99982
319	576.116	6.99388e+06	7.94248e-05	0.001	11.052	1	407	1	1	7.124	242	44628.9	1	577.363	189	0.999652
320	590.17	6.83278e+06	7.75953e-05	0.001	11.0308	1	406	1	1	0.496333	18	45760.1	1	591.424	188	0.999815
206	606.167	6.64734e+06	7.54894e-05	19.621	24.8322	732	908	1	1	24.2385	888	164982	1	607.516	45	0.990939
310	591.666	6.638e+06	7.53833e-05	0.001	10.9882	1	404	1	1	0.259333	10	55872.3	1	592.92	186	0.999773
111	16225.5	6.26889e+06	7.11916e-05	17.2832	19.1517	652	716	23	23	17.397	656	1.15094e+06	23	706.915	17	0.999481
205	662.446	6.14955e+06	6.98364e-05	19.5038	24.8322	728	908	1	1	24.4757	896	166859	1	663.821	46	0.994597
130	10290.8	5.62964e+06	6.39321e-05	16.7313	18.2152	632	684	15	15	16.9412	640	1.08199e+06	15	687.499	14	0.995198
140	14476	5.29266e+06	6.01053e-05	17.054	18.2152	644	684	22	22	17.1678	648	1.02053e+06	22	659.427	11	0.991108
336	802.217	5.05392e+06	5.7394e-05	0.001	11.0733	1	408	1	1	8.92733	313	34857.6	1	803.537	190	0.999839
262	1179.89	4.80121e+06	5.45242e-05	19.0345	24.8322	712	908	1	2	19.8563	740	80487	1	1181.5	100	0.997504
225	1091.84	4.69242e+06	5.32886e-05	18.8002	24.8322	704	908	1	1	24.2385	888	124089	1	1093.42	52	0.997575
332	757.211	4.69038e+06	5.32655e-05	0.140833	11.0097	6	405	1	1	9.12983	321	32417.1	1	758.512	185	0.999745
255	502.099	4.68899e+06	5.32498e-05	17.2832	24.8322	652	908	1	1	19.3867	724	92199	1	503.323	65	0.998375
153	14029.4	4.58347e+06	5.20514e-05	17.7475	21.6253	668	800	25	25	18.2152	684	418135	25	562.537	34	0.99997
227	1135.87	4.54889e+06	5.16587e-05	18.683	24.8322	700	908	1	1	19.0345	712	132136	1	1137.46	53	0.997793
146	7887.24	4.3606e+06	4.95205e-05	17.1678	20.4433	648	760	13	13	17.2832	652	872262	13	608.103	29	0.999808
152	15162.4	4.25375e+06	4.8307e-05	17.9813	19.3867	676	724	19	21	18.332	688	493736	21	723.485	20	0.999016
273	1374.03	4.17294e+06	4.73893e-05	18.683	24.8322	700	908	2	2	22.3382	824	73437.2	2	688.361	53	0.995247
159	7846.32	3.97592e+06	4.51519e-05	17.9813	21.6253	676	800	13	13	18.0983	680	364265	13	604.952	32	0.999919
166	15912.7	3.88433e+06	4.41118e-05	17.9813	20.326	676	756	23	23	18.683	700	317406	23	693.298	21	0.999955
244	10711.7	3.72601e+06	4.23138e-05	18.9173	24.8322	708	908	15	15	23.5253	864	73375.3	15	715.572	51	0.999725
235	757.213	3.64806e+06	4.14286e-05	19.269	24.8322	720	908	1	1	24.2385	888	108593	1	758.631	48	0.990579
248	1047.81	3.61438e+06	4.10461e-05	18.683	24.8322	700	908	1	1	24.2385	888	93971.3	1	1049.37	53	0.997647
175	14527.8	3.4094e+06	3.87183e-05	18.332	21.27	688	788	25	25	18.4488	692	310712	25	582.485	26	0.999701
307	7870.94	3.11654e+06	3.53924e-05	21.27	24.8322	788	908	14	14	23.0507	848	93586.4	14	563.563	31	0.998511
198	7586.23	3.03229e+06	3.44357e-05	17.2832	19.3867	652	724	12	12	18.4488	692	211133	12	633.587	19	0.993797
231	9864.78	2.81763e+06	3.1998e-05	20.915	24.8322	776	908	13	13	24.1193	884	97519.3	13	760.294	34	0.997192
315	502.141	2.81354e+06	3.19515e-05	17.8643	24.8322	672	908	1	1	19.1517	716	54086.6	1	503.365	60	0.997878
331	740.184	2.76903e+06	3.1446e-05	0.001	9.26933	1	326	1	1	7.24217	246	33383.1	1	741.485	114	0.999357
195	15505.7	2.73199e+06	3.10254e-05	19.8563	21.1518	740	784	20	23	20.4433	760	195672	23	675.59	30	0.996287
170	7597.24	2.68257e+06	3.04642e-05	18.4488	21.388	692	792	15	15	18.683	700	341245	15	507.812	26	0.99896
167	8074.43	2.66197e+06	3.02302e-05	17.1678	18.5658	648	696	12	12	17.6308	664	311278	12	674.299	13	0.995731
171	3875.91	2.58937e+06	2.94057e-05	16.9412	18.683	640	700	6	6	17.397	656	302256	6	647.385	16	0.997076
258	923.261	2.56779e+06	2.91606e-05	19.621	24.8322	732	908	1	1	24.4757	896	72937.4	1	924.762	45	0.992449
330	1223.92	2.50148e+06	2.84076e-05	20.2083	24.8322	752	908	1	2	24.2385	888	35032.1	1	1225.33	80	0.995249
288	1118.84	2.49551e+06	2.83398e-05	18.332	24.8322	688	908	2	2	24.4757	896	61671.6	2	560.714	56	0.998143
177	3482.96	2.41798e+06	2.74594e-05	17.2832	18.2152	652	684	5	6	17.7475	668	338419	5	698.03	15	0.992766
272	790.336	2.34901e+06	2.66761e-05	19.5038	24.8322	728	908	1	1	23.8818	876	65739.4	1	791.65	46	0.993222
278	1407.14	2.1962e+06	2.49407e-05	19.621	24.8322	732	908	2	2	20.6795	768	66809.6	2	704.922	45	0.996829
266	858.598	2.18722e+06	2.48388e-05	20.2083	24.8322	752	908	1	1	24.4757	896	81322.3	1	860.067	40	0.992345
305	1465.18	2.11442e+06	2.4012e-05	19.269	24.8322	720	908	2	2	24.5943	900	55271.5	2	733.954	48	0.997035
184	14461.7	2.05985e+06	2.33924e-05	17.9813	19.269	676	720	22	22	19.1517	716	173716	22	658.765	12	0.994149
203	3481.96	1.99229e+06	2.26252e-05	18.332	21.388	688	792	5	5	19.3867	724	160647	5	697.814	27	0.998369
290	4432.47	1.98381e+06	2.25288e-05	19.3867	24.8322	724	908	8	8	23.6447	868	43254.6	8	555.373	47	0.99849
187	3852.89	1.88218e+06	2.13746e-05	17.054	17.9813	644	676	6	6	17.7475	668	301460	6	643.547	9	0.994708
209	8088.55	1.85214e+06	2.10336e-05	18.4488	19.7387	692	736	12	12	19.1517	716	172395	12	675.466	12	0.990874
256	1349.1	1.83072e+06	2.07903e-05	21.27	24.8322	788	908	2	2	24.0003	880	81446.4	2	675.892	31	0.993961
302	1437.15	1.77612e+06	2.01702e-05	20.2083	24.8322	752	908	2	2	23.4067	860	56523.6	2	719.935	40	0.995715
181	16209.9	1.77108e+06	2.0113e-05	18.4488	19.5038	692	728	23	23	19.1517	716	244314	23	706.23	10	0.995756
229	15278.5	1.70093e+06	1.93163e-05	19.7387	21.388	736	792	21	22	20.5617	764	135904	22	695.914	27	0.99883
314	1174.97	1.62755e+06	1.8483e-05	19.269	24.8322	720	908	2	2	24.5943	900	52868.9	2	588.793	48	0.996796
161	7838.82	1.55717e+06	1.76837e-05	17.6308	18.8002	664	704	14	14	17.7475	668	425928	14	561.277	11	0.996829
242	7584.25	1.54313e+06	1.75243e-05	19.0345	21.0332	712	780	12	13	19.7387	736	118857	12	633.423	26	0.999605
193	7546.64	1.54007e+06	1.74895e-05	19.1517	21.0332	716	780	11	11	19.5038	728	246872	11	687.494	17	0.993683
214	15884.9	1.5064e+06	1.71072e-05	19.269	21.1518	720	784	22	22	20.0908	748	172657	22	723.499	17	0.999827
321	628.508	1.43126e+06	1.62539e-05	0.001	4.9945	1	170	1	1	0.259333	10	44395.1	1	629.776	44	0.994067
201	7640.75	1.39421e+06	1.58331e-05	18.5658	19.1517	696	716	11	13	18.8002	704	165831	12	638.133	17	0.991805
182	3094.92	1.2831e+06	1.45713e-05	17.1678	18.0983	648	680	5	5	17.7475	668	253957	5	620.367	9	0.996281
207	8549.77	1.20205e+06	1.36509e-05	17.8643	19.269	672	720	12	12	18.683	700	173009	12	713.928	13	0.990242
298	1417.05	1.17843e+06	1.33826e-05	21.5065	24.8322	796	908	2	2	23.2882	856	57839.2	2	709.881	29	0.993813
232	15223.5	1.10969e+06	1.2602e-05	20.326	21.0332	756	780	20	23	20.915	776	97551.5	20	762.653	17	0.996004
304	4948.87	1.0719e+06	1.21729e-05	3.9295	8.8645	134	310	9	9	8.39683	291	24227.9	9	551.209	70	0.999689
241	4461.47	1.03935e+06	1.18032e-05	19.269	21.5065	720	796	6	6	19.3867	724	186803	6	745.039	20	0.997395
264	9564.96	1.03169e+06	1.17162e-05	21.9822	24.8322	812	908	14	14	23.0507	848	57796.5	14	684.616	25	0.998687
259	14017.4	1.02317e+06	1.16195e-05	22.8128	24.8322	840	908	22	22	23.1692	852	79276.9	22	638.548	18	0.996775
263	9913.84	966701	1.09782e-05	21.7442	24.1193	804	884	17	17	22.2198	820	46490.6	17	584.525	21	0.995895
326	3845.36	939659	1.06711e-05	20.4433	24.8322	760	908	7	7	23.2882	856	26516.4	7	550.626	38	0.998024
237	12446.9	857329	9.73612e-06	18.5658	20.4433	696	760	23	23	19.621	732	101647	23	542.506	17	0.999441
220	7742.34	736723	8.36647e-06	20.5617	21.7442	764	804	12	12	20.7972	772	124116	12	646.601	11	0.993353
243	15151.4	605644	6.87789e-06	2.391	3.45617	82	118	15	15	2.62767	90	102429	15	1011.71	10	0.990578
316	2090.92	556283	6.31734e-06	18.4488	19.8563	692	740	4	4	18.8002	704	87707.7	4	524.029	13	0.995112
251	3874.91	488940	5.55257e-06	19.0345	20.2083	712	752	6	6	19.269	720	106757	6	647.2	11	0.994961
287	7767.21	411579	4.67403e-06	19.8563	21.0332	740	780	10	10	20.4433	760	58609.3	10	778.182	11	0.99063
335	3481.97	131167	1.48958e-06	21.5065	22.3382	796	824	5	5	21.6253	800	22716.6	5	697.785	8	0.994405
324	4880.35	116698	1.32526e-06	11.6612	12.2475	428	448	8	8	12.0127	440	22783	8	611.418	6	0.991342

## Sheet: K79ac
Feature_ID	Mass	Intensity	Relative_Intensity	Min_time	Max_time	Min_scan	Max_scan	Min_charge	Max_charge	Apex_time	Apex_scan	Apex_intensity	Rep_charge	Rep_average_mz	Envelope_num	EC_score	Note
0	15193.5	8.10406e+10	0.803856	11.0967	24.868	472	976	12	30	12.6957	528	3.9239e+08	21	724.969	2010	1	K79ac
1	15292.4	7.34368e+09	0.0707125	11.5682	22.7165	488	904	13	28	12.6957	528	7.8106e+07	22	696.562	727	1	K79ac + 98.96 Da
3	15236.5	2.71678e+09	0.02616	11.3337	24.868	480	976	17	27	12.7903	532	3.01589e+07	21	727.017	658	1	K79ac + 42Da
7	15178.5	2.07689e+09	0.0199984	12.1545	23.1927	508	920	19	27	12.8852	536	1.88535e+07	24	633.847	437	1
4	15568.7	9.34625e+08	0.00899954	12.6008	13.928	524	580	18	26	13.1695	548	2.28647e+07	20	779.939	103	0.999562
9	15607.7	6.4233e+08	0.00618502	12.6008	13.454	524	560	17	25	13.1695	548	1.38527e+07	23	680.035	69	0.997076
10	15149.5	5.51631e+08	0.00531168	11.9198	13.7383	500	572	19	26	12.7903	532	1.23797e+07	21	722.871	97	0.99876
12	15371.5	3.64587e+08	0.00351062	12.1545	21.6468	508	868	21	25	12.6957	528	1.09212e+07	21	733.452	123	1
15	3898.2	2.36448e+08	0.00227677	12.389	23.7943	516	940	5	7	12.8852	536	8.53497e+06	5	781.138	147	0.999952
25	15290.4	2.25181e+08	0.00216828	13.3592	18.1232	556	748	13	14	14.5092	604	8.58041e+06	14	1093.88	59	0.999981
68	15519.7	2.18231e+08	0.00210135	15.6485	17.2415	652	716	15	25	16.227	676	2.86481e+06	21	740.509	131	0.999907
19	15161.5	1.96793e+08	0.00189493	13.928	15.9383	580	664	22	27	14.0227	584	7.26425e+06	22	690.604	81	0.99592
13	15149.4	1.69339e+08	0.00163057	11.8025	14.9832	496	624	22	22	12.6957	528	1.43225e+07	22	690.057	33	0.999977
16	15728.7	1.5405e+08	0.00148336	12.1545	15.7465	508	656	26	26	13.454	560	9.75976e+06	26	606.344	38	0.999978
20	15134.4	1.52282e+08	0.00146633	13.454	17.7758	560	736	25	27	14.0227	584	7.78972e+06	27	561.899	61	0.999999
66	15536.5	1.3944e+08	0.00134268	14.2123	19.1722	592	784	23	26	14.9832	624	2.81075e+06	23	676.937	91	0.999999
48	15505.6	1.32234e+08	0.00127328	14.7937	15.8428	616	660	21	27	15.2682	636	3.41648e+06	22	706.258	64	0.990391
45	15150.4	1.24528e+08	0.00119909	15.078	15.8428	628	660	22	28	15.173	632	6.22286e+06	22	690.103	54	0.990838
21	14447.9	1.08967e+08	0.00104925	13.0748	14.9832	544	624	21	21	13.928	580	7.22476e+06	21	689.445	21	0.999853
18	13161	1.08465e+08	0.00104441	13.0748	15.2682	544	636	20	20	13.7383	572	1.09761e+07	20	659.474	24	0.997123
17	15764.4	1.07659e+08	0.00103665	13.5487	18.2398	564	752	25	25	14.0227	584	1.06305e+07	25	631.985	48	1
22	14787.3	1.07307e+08	0.00103326	12.1545	15.078	508	628	23	23	13.454	560	8.43051e+06	23	644.343	31	0.99996
154	518.128	1.03315e+08	0.000994824	0.00116667	11.3337	1	480	1	1	5.0565	191	454344	1	519.432	371	0.999705
11	13365.3	1.02411e+08	0.000986116	13.3592	15.2682	556	636	20	20	13.7383	572	1.76126e+07	20	669.703	21	0.992509
164	530.134	9.74679e+07	0.000938522	0.00116667	12.389	1	516	1	1	0.377667	14	377998	1	531.447	380	0.999929
86	15150.5	9.42914e+07	0.000907935	16.3242	22.4787	680	896	21	27	17.1382	712	2.50194e+06	21	722.917	260	1
162	535.155	8.76387e+07	0.000843877	0.00116667	11.3337	1	480	1	1	5.0565	191	403646	1	536.468	371	0.999564
31	2909.72	8.59136e+07	0.000827265	12.1545	18.8212	508	772	5	5	13.7383	572	2.79962e+06	5	583.321	67	0.999333
32	14491	8.53217e+07	0.000821566	13.7383	20.8185	572	840	23	23	14.2123	592	5.77798e+06	23	631.456	68	1
169	606.165	8.07377e+07	0.000777427	0.00116667	12.1545	1	508	1	1	5.0565	191	304195	1	607.514	378	0.999916
54	14124.3	7.6817e+07	0.000739674	14.0227	20.5825	584	832	20	20	14.3072	596	4.9868e+06	20	707.673	63	0.99999
82	15149.4	7.67984e+07	0.000739495	15.9383	16.9282	664	704	22	28	16.227	676	1.99062e+06	24	632.636	63	0.998817
33	15870.2	7.66671e+07	0.00073823	13.8332	16.424	576	684	22	22	14.8883	620	5.50274e+06	22	722.841	28	0.999976
41	15176.5	7.41847e+07	0.000714327	14.1175	16.6207	588	692	20	20	14.604	608	4.13426e+06	20	760.316	27	0.9999
28	16658.9	7.2775e+07	0.000700753	13.454	16.9282	560	704	23	23	14.2123	592	6.07828e+06	23	725.77	37	0.998642
65	3482.96	6.50318e+07	0.000626194	13.0748	21.4095	544	860	5	5	13.1695	548	4.10672e+06	5	698.041	80	0.999782
186	15278.5	6.16726e+07	0.000593848	11.3337	13.1695	480	548	19	25	12.037	504	157106	21	729.014	45	0.999812
60	15370.2	5.90897e+07	0.000568977	14.4143	21.0542	600	848	24	24	15.2682	636	3.20739e+06	24	641.841	63	1
77	15722.7	5.83773e+07	0.000562117	13.928	16.9282	580	704	25	25	14.604	608	2.97199e+06	25	630.314	32	0.999952
67	15855.5	5.51187e+07	0.00053074	14.4143	21.0542	600	848	22	22	15.363	640	3.77665e+06	22	722.173	63	1
53	9380.27	5.12719e+07	0.000493699	13.5487	14.9832	564	624	14	14	13.8332	576	4.84115e+06	14	671.454	16	0.997173
39	7589.73	4.96396e+07	0.000477982	13.454	14.2123	560	592	8	9	13.7383	572	1.03679e+07	9	844.854	12	0.993287
14	7701.27	4.90765e+07	0.000472559	12.8852	13.5487	536	564	9	9	13.1695	548	1.23767e+07	9	857.255	8	0.990451
56	12698.1	4.77054e+07	0.000459357	13.8332	16.0337	576	668	21	21	14.2123	592	5.24428e+06	21	606.064	24	0.99971
193	502.097	4.60119e+07	0.00044305	0.00116667	11.3337	1	480	1	1	5.0565	191	206048	1	503.39	371	0.999042
40	15848.8	3.90027e+07	0.000375559	13.8332	15.6485	576	652	25	25	14.1175	588	4.19274e+06	25	635.364	20	0.997478
80	16944.5	3.8964e+07	0.000375186	15.2682	21.0542	636	848	24	24	15.7465	656	2.82765e+06	24	707.479	54	0.999994
109	15150.4	3.85318e+07	0.000371024	15.363	17.0322	640	708	18	20	16.1308	672	1.2384e+06	20	759.012	35	0.995221
115	15533.6	3.69455e+07	0.00035575	16.7228	20.5825	696	832	24	28	17.0322	708	1.41666e+06	24	648.654	104	0.999998
131	15691.7	3.59319e+07	0.00034599	18.2398	23.6733	752	936	19	26	18.8212	772	833451	22	714.717	207	1
85	15211.5	3.42198e+07	0.000329504	15.8428	17.3412	660	720	22	24	15.9383	664	2.33443e+06	24	635.222	41	0.998963
47	14756.1	3.34324e+07	0.000321922	14.3072	15.363	596	640	24	24	14.5092	604	5.74536e+06	24	616.237	12	0.994124
117	15215.5	3.16321e+07	0.000304587	17.4487	22.2402	724	888	18	22	17.7758	736	1.08047e+06	22	693.059	88	0.999999
149	530.135	3.15981e+07	0.00030426	14.2123	24.868	592	976	1	1	15.8428	660	542880	1	531.449	97	0.999518
93	15121.4	3.03105e+07	0.000291861	15.8428	21.1727	660	852	25	27	16.227	676	2.05049e+06	25	606.25	67	1
112	15690.7	2.77541e+07	0.000267245	16.6207	18.1232	692	748	22	25	16.9282	704	1.29528e+06	24	655.201	41	0.996186
249	592.147	2.75022e+07	0.00026482	0.00116667	11.0967	1	472	1	1	6.053	235	89331.3	1	593.401	369	0.999715
99	14923.3	2.71898e+07	0.000261812	15.2682	17.3412	636	720	24	25	15.8428	660	1.65369e+06	25	598.322	35	0.999596
57	5260.12	2.70845e+07	0.000260797	12.272	13.2643	512	552	8	8	13.1695	548	5.69567e+06	8	658.945	11	0.991413
87	15857.1	2.59906e+07	0.000250264	15.2682	18.0063	636	744	28	28	15.5537	648	2.22446e+06	28	567.693	28	0.999988
96	3784.1	2.57159e+07	0.000247619	14.604	16.7228	608	696	5	7	14.8883	620	1.91265e+06	5	758.302	33	0.992558
98	15136.4	2.39781e+07	0.000230886	16.1308	22.003	672	880	22	22	16.8262	700	1.6153e+06	22	689.463	53	1
243	682.195	2.30743e+07	0.000222183	0.00116667	11.0967	1	472	1	1	5.0565	191	105710	1	683.579	369	0.999423
266	550.494	2.19565e+07	0.00021142	0.00116667	11.0967	1	472	1	1	1.4005	49	68102.6	1	551.734	369	0.999809
76	16455.6	2.13902e+07	0.000205967	15.6485	18.1232	652	748	25	25	15.7465	656	2.88414e+06	25	659.654	25	0.997688
234	784.206	2.08614e+07	0.000200876	0.00116667	11.0967	1	472	1	1	5.0565	191	112485	1	785.646	369	0.99982
265	554.308	2.02124e+07	0.000194626	0.00116667	10.9563	1	467	1	1	1.637	57	73007.4	1	555.548	367	0.999809
95	7377.63	1.95517e+07	0.000188264	14.8883	16.6207	620	692	12	12	15.2682	636	2.23148e+06	12	616.205	19	0.998892
90	7890.66	1.95506e+07	0.000188254	15.078	17.6643	628	732	12	12	15.363	640	2.06034e+06	12	658.983	27	0.998176
111	5057.82	1.82539e+07	0.000175768	15.363	17.6643	640	732	7	7	15.8428	660	1.39222e+06	7	724.015	24	0.996608
247	4177.7	1.80137e+07	0.000173455	0.00116667	10.9563	1	467	8	8	8.50017	350	59434.6	8	523.489	367	0.999934
119	15837.8	1.78525e+07	0.000171902	17.2415	23.0733	716	916	24	24	17.552	728	786917	24	661.332	51	1
269	726.186	1.62929e+07	0.000156885	0.00116667	11.0967	1	472	1	1	5.0565	191	67882	1	727.481	369	0.99983
132	14400.9	1.55145e+07	0.000149389	16.1308	20.229	672	820	20	20	17.3412	720	996701	20	721.509	38	0.999995
165	15195.5	1.49446e+07	0.000143903	18.4702	23.0733	760	916	9	12	19.4073	792	370638	10	1521.52	76	0.999921
127	14944	1.49259e+07	0.000143722	17.2415	24.868	716	976	20	20	18.0063	744	853020	20	748.679	66	1
256	623.226	1.4925e+07	0.000143713	0.00116667	11.0748	1	471	1	1	5.0565	191	81709	1	624.494	368	0.999788
273	578.095	1.4648e+07	0.000141046	0.00116667	10.9563	1	467	1	1	5.0565	191	62867.2	1	579.342	367	0.999524
107	15936.8	1.46117e+07	0.000140697	16.5198	18.1232	688	748	21	21	17.2415	716	1.23317e+06	21	760.385	16	0.998859
309	576.116	1.44217e+07	0.000138867	0.00116667	10.9563	1	467	1	1	9.42217	394	46253.4	1	577.363	367	0.999641
124	15208.5	1.3821e+07	0.000133083	17.0322	18.0063	708	744	20	24	17.7758	736	902268	21	725.682	27	0.99278
302	590.17	1.35016e+07	0.000130007	0.00116667	10.9563	1	467	1	1	0.0225	2	48314.3	1	591.424	367	0.999801
130	7752.32	1.33188e+07	0.000128247	15.9383	17.1382	664	712	11	13	16.6207	692	949658	12	647.445	29	0.996424
171	606.167	1.29959e+07	0.000125138	16.7228	24.868	696	976	1	1	17.1382	712	299627	1	607.516	71	0.993568
296	591.666	1.28791e+07	0.000124013	0.00116667	10.9563	1	467	1	1	0.788	28	54476.7	1	592.919	367	0.999771
114	14462.7	1.28358e+07	0.000123597	15.5537	16.9282	648	704	21	22	16.5198	688	1.18854e+06	22	658.821	19	0.995012
103	3629.03	1.25101e+07	0.00012046	15.5537	17.2415	648	716	5	5	15.8428	660	881567	5	727.266	18	0.990313
313	662.444	1.21208e+07	0.000116712	0.00116667	10.9563	1	467	1	1	5.0565	191	44670.3	1	663.719	367	0.999799
321	666.166	1.1905e+07	0.000114634	0.00116667	10.9563	1	467	1	1	5.251	198	36839.7	1	667.441	367	0.999728
283	802.217	1.1752e+07	0.000113161	0.00116667	11.0967	1	472	1	1	5.0565	191	58394.9	1	803.536	369	0.999838
100	15824.1	1.11271e+07	0.000107143	16.0337	17.4487	668	724	24	24	16.6207	692	1.37802e+06	24	660.766	15	0.993269
330	684.192	1.09449e+07	0.000105389	0.00116667	10.9563	1	467	1	1	8.20717	336	35905.2	1	685.473	367	0.999696
197	662.446	1.04376e+07	0.000100504	17.0322	24.868	708	976	1	1	23.312	924	190256	1	663.821	68	0.994864
318	757.21	9.72606e+06	9.36526e-05	0.00116667	10.9138	1	465	1	1	5.0565	191	35678.9	1	758.511	365	0.999724
305	740.184	9.65824e+06	9.29996e-05	0.00116667	10.9563	1	467	1	1	6.053	235	39089.1	1	741.485	367	0.999748
203	518.13	9.62696e+06	9.26983e-05	16.8262	24.868	700	976	1	1	18.7042	768	181350	1	519.433	70	0.998614
118	7617.23	9.57004e+06	9.21503e-05	15.2682	16.424	636	684	14	14	15.6485	652	1.64966e+06	14	545.444	13	0.994283
208	550.495	8.6711e+06	8.34944e-05	17.4487	24.868	724	976	1	1	19.4073	792	163011	1	551.812	64	0.997783
159	15211.5	7.62834e+06	7.34536e-05	19.055	21.6468	780	868	19	20	19.6417	800	431400	19	802.118	46	0.999974
133	14485.2	7.34838e+06	7.07578e-05	18.5872	23.0733	764	916	21	21	18.8212	772	544089	21	691.217	39	0.999998
173	7589.24	7.17373e+06	6.90761e-05	18.2398	22.1215	752	884	9	10	19.6417	800	189035	10	760.404	53	0.999824
134	16930.3	6.61945e+06	6.37389e-05	17.2415	18.938	716	776	24	24	17.4487	724	654187	24	706.885	16	0.99309
128	4919.35	6.51711e+06	6.27535e-05	16.1308	17.7758	672	736	8	8	16.9282	704	888746	8	616.317	17	0.993996
207	514.141	6.38025e+06	6.14357e-05	17.1382	24.868	712	976	1	1	18.1232	748	178289	1	515.444	67	0.99844
150	7969.99	6.09481e+06	5.86871e-05	17.1382	21.0542	712	848	12	12	18.2398	752	512971	12	665.598	35	0.999673
220	773.309	6.05677e+06	5.83209e-05	18.2398	24.868	752	976	1	1	24.7485	972	126233	1	774.737	57	0.994047
174	15278.5	6.05545e+06	5.83082e-05	19.1722	19.994	784	812	20	25	19.2893	788	316481	22	695.923	40	0.998364
163	14451.5	5.67717e+06	5.46656e-05	18.3533	22.3598	756	892	20	20	19.4073	792	298108	20	724.038	35	0.999985
147	15933.1	5.57756e+06	5.37065e-05	18.2398	22.003	752	880	22	22	18.938	776	321948	22	725.693	33	0.999978
240	4177.72	5.05422e+06	4.86672e-05	17.7758	24.868	736	976	8	8	24.2712	956	91206	8	523.52	61	0.999259
201	15278.5	4.96181e+06	4.77775e-05	20.8185	22.2402	840	888	17	26	20.9363	844	194604	22	695.924	66	0.999938
152	6990.75	4.79736e+06	4.6194e-05	16.7228	18.5872	696	764	12	12	17.0322	708	736375	12	583.935	18	0.995661
143	15209.5	4.77958e+06	4.60227e-05	18.938	20.1115	776	816	17	18	19.055	780	422288	17	896.248	22	0.996299
238	1240.95	4.62665e+06	4.45502e-05	18.0063	24.868	744	976	2	2	19.5245	796	98708.7	2	621.794	59	0.998855
230	591.667	4.60076e+06	4.43009e-05	17.6643	24.868	732	976	1	1	18.4702	760	127116	1	593.007	62	0.992637
255	502.099	4.3076e+06	4.1478e-05	18.0063	24.868	744	976	1	1	19.1722	784	84995.2	1	503.324	59	0.997731
245	696.358	4.23905e+06	4.08179e-05	18.8212	24.868	772	976	1	1	24.7485	972	97018	1	697.752	52	0.992015
141	7576.73	4.1905e+06	4.03505e-05	18.0063	19.4073	744	792	10	10	18.2398	752	668453	10	759.163	13	0.997366
158	7575.22	4.16e+06	4.00568e-05	18.2398	22.4787	752	896	10	10	18.4702	760	441847	10	759.012	37	0.999818
179	5253.49	4.0793e+06	3.92798e-05	17.552	20.5825	728	832	9	9	18.5872	764	368645	9	585.096	27	0.998996
157	15734.6	3.96943e+06	3.82218e-05	18.2398	21.5278	752	864	27	27	18.7042	768	456354	27	584.138	29	0.999993
167	15998	3.95199e+06	3.80539e-05	18.2398	22.003	752	880	22	22	19.1722	784	226596	22	728.65	33	0.999991
254	1196.92	3.82339e+06	3.68156e-05	18.3533	24.868	756	976	2	2	22.8352	908	74370.5	2	599.773	56	0.997403
198	7582.72	3.78869e+06	3.64815e-05	18.2398	20.1115	752	816	12	13	18.938	776	242264	13	584.657	34	0.997367
170	15277.5	3.49384e+06	3.36424e-05	20.1115	20.7	816	836	18	22	20.229	820	302711	20	765.364	27	0.992512
126	9603.41	3.48873e+06	3.35931e-05	17.3412	18.1232	720	748	14	14	17.4487	724	951429	14	687.4	8	0.993641
205	7265.29	3.24149e+06	3.12124e-05	17.7758	20.1115	736	816	12	12	18.4702	760	201565	12	606.823	21	0.999474
229	1291.06	3.16542e+06	3.04799e-05	18.7042	24.868	768	976	2	2	19.994	812	65537.9	2	646.859	53	0.998308
148	15160.4	3.02099e+06	2.90893e-05	18.1232	19.6417	748	800	23	23	18.4702	760	509722	23	660.574	14	0.998707
258	628.51	2.88118e+06	2.7743e-05	19.5245	24.868	796	976	1	1	19.6417	800	83594.5	1	629.778	46	0.992017
261	1349.1	2.88011e+06	2.77327e-05	18.938	24.868	776	976	2	2	20.9363	844	67763.8	2	675.892	51	0.998296
144	3628.02	2.80708e+06	2.70295e-05	16.7228	17.7758	696	736	6	6	16.8262	700	387045	6	606.049	11	0.993118
168	5231.89	2.67778e+06	2.57844e-05	18.3533	22.3598	756	892	8	8	18.4702	760	310119	8	655.395	35	0.999224
288	564.511	2.6611e+06	2.56239e-05	18.3533	24.868	756	976	1	1	23.312	924	58259.8	1	565.758	56	0.994105
226	9864.79	2.60139e+06	2.50489e-05	20.7	24.868	836	976	13	13	24.6293	968	103911	13	760.313	36	0.996673
155	5244.47	2.58708e+06	2.49111e-05	17.1382	18.5872	712	764	9	9	17.7758	736	510803	9	584.092	14	0.996017
202	7589.74	2.47552e+06	2.38368e-05	19.6417	22.8352	800	908	10	10	20.229	820	190343	10	760.454	28	0.999406
270	1135.87	2.40077e+06	2.31171e-05	19.1722	24.868	784	976	1	2	20.1115	816	73504	1	1137.46	55	0.997126
315	1611.46	2.31003e+06	2.22434e-05	19.1722	24.868	784	976	3	3	24.2712	956	45190.6	3	538.424	49	0.990091
297	1233.01	2.29005e+06	2.2051e-05	18.938	24.868	776	976	2	2	20.8185	840	54413.9	2	617.828	51	0.998085
280	576.511	2.28996e+06	2.20501e-05	19.1722	24.868	784	976	1	1	23.7943	940	48693.8	1	577.759	49	0.991999
194	15208.5	2.28596e+06	2.20116e-05	20.229	22.003	820	880	17	18	20.8185	840	208393	18	846.45	24	0.99995
231	15275.5	2.20339e+06	2.12165e-05	21.5278	24.868	864	976	23	23	22.9543	912	113695	23	665.57	29	0.998279
284	1152.89	2.14692e+06	2.06728e-05	18.8212	24.868	772	976	2	2	20.5825	832	68178	2	577.75	52	0.997924
274	1091.84	2.0692e+06	1.99245e-05	20.229	24.868	820	976	1	1	24.7485	972	68817.8	1	1093.42	40	0.99454
153	15693.7	2.06378e+06	1.98722e-05	19.2893	21.0542	788	848	25	27	19.4073	792	516022	25	629.152	25	0.999629
210	7760.81	2.05193e+06	1.97581e-05	19.4073	20.7	792	836	11	13	19.8767	808	144383	12	648.142	32	0.998614
222	3803.13	2.05111e+06	1.97502e-05	18.1232	19.994	748	812	6	6	19.8767	808	128711	6	635.231	17	0.99762
286	1437.15	1.97646e+06	1.90314e-05	19.1722	24.868	784	976	2	2	20.5825	832	54570.7	2	719.935	49	0.99726
161	7897.48	1.93451e+06	1.86275e-05	17.7758	18.7042	736	768	12	12	18.3533	756	289268	12	659.546	9	0.991314
183	16633.5	1.93269e+06	1.86099e-05	18.938	21.0542	776	848	24	24	19.8767	808	192274	24	694.503	19	0.998772
185	15948.3	1.87359e+06	1.80408e-05	19.6417	21.6468	800	868	20	20	20.1115	816	272742	20	798.922	18	0.999357
289	1047.82	1.77236e+06	1.70661e-05	19.8767	24.868	808	976	1	1	23.312	924	57929.6	1	1049.37	43	0.9947
232	5136.87	1.65876e+06	1.59723e-05	18.4702	21.2907	760	856	8	8	19.8767	808	78718.4	8	643.513	25	0.991604
278	1407.14	1.58285e+06	1.52414e-05	21.0542	24.868	848	976	2	2	23.312	924	63065.5	2	704.922	33	0.994713
248	15211.5	1.56395e+06	1.50594e-05	21.7652	22.9543	872	912	17	20	22.8352	908	71917.5	19	802.11	36	0.998981
177	7884.67	1.54317e+06	1.48592e-05	18.1232	19.8767	748	808	13	13	18.7042	768	183518	13	607.894	16	0.998874
188	7725.76	1.4978e+06	1.44223e-05	18.0063	18.8212	744	772	11	11	18.4702	760	321988	11	703.794	8	0.993548
189	3804.62	1.49422e+06	1.43879e-05	17.6643	18.7042	732	768	6	6	18.4702	760	251590	6	635.498	10	0.994423
191	5029.79	1.46775e+06	1.41331e-05	18.2398	20.3468	752	824	8	8	18.4702	760	204904	8	630.121	19	0.998394
180	15781	1.44898e+06	1.39523e-05	18.8212	20.3468	772	824	23	23	19.1722	784	257286	23	687.566	14	0.999376
184	7352.38	1.39813e+06	1.34627e-05	18.8212	20.229	772	820	11	11	19.4073	792	121458	11	669.811	13	0.993628
298	1465.18	1.35528e+06	1.305e-05	21.1727	24.868	852	976	2	2	24.7485	972	50974.5	2	733.955	32	0.993681
199	15138.5	1.28843e+06	1.24063e-05	19.994	21.2907	812	856	24	25	20.229	820	193207	24	632.169	23	0.99762
217	15371.6	1.28649e+06	1.23877e-05	20.9363	22.003	844	880	19	23	21.5278	864	108908	23	669.749	25	0.995734
215	14569.1	1.27633e+06	1.22898e-05	20.8185	22.8352	840	908	24	24	21.2907	856	131417	24	608.435	18	0.999788
303	2090.92	1.20616e+06	1.16142e-05	18.938	23.1927	776	920	4	4	19.994	812	62114.9	4	524.029	37	0.995852
300	4753.31	1.16956e+06	1.12618e-05	20.7	24.868	836	976	7	7	24.6293	968	54138.1	7	680.456	36	0.99071
192	7582.25	1.10091e+06	1.06007e-05	19.055	20.5825	780	832	12	12	19.759	804	173549	12	633.255	14	0.999494
281	7574.74	1.03507e+06	9.96669e-06	20.229	21.0542	820	848	9	10	20.7	836	64800.3	9	843.142	16	0.992235
212	14503.8	963181	9.2745e-06	19.759	21.2907	804	856	22	22	20.229	820	135156	22	660.688	14	0.994473
218	15899.4	936820	9.02068e-06	22.9543	24.2712	912	956	24	24	23.7943	940	163677	24	663.894	12	0.997071
264	15691.7	931594	8.97035e-06	22.2402	24.2712	888	956	17	18	24.0328	948	55684	18	873.316	22	0.998484
331	1179.89	849736	8.18214e-06	21.0542	24.868	848	976	1	1	22.1215	884	31883.4	1	1181.3	33	0.990609
204	15176.5	831092	8.00262e-06	20.5825	22.2402	832	888	18	18	20.7	836	173456	18	844.68	15	0.998678
233	5030.47	819929	7.89513e-06	18.938	20.5825	776	832	8	8	20.1115	816	82861.9	8	630.208	15	0.998907
209	5074.49	809006	7.78995e-06	19.4073	20.4645	792	828	7	7	19.8767	808	154477	7	726.363	10	0.99033
178	7580.28	701172	6.75161e-06	19.2893	20.1115	788	816	11	11	19.8767	808	178199	11	690.554	8	0.994549
262	16005.5	622568	5.99473e-06	22.3598	24.0328	892	948	22	22	22.9543	912	42465.9	22	728.964	15	0.995939
299	5326.31	564612	5.43667e-06	22.003	24.868	880	976	8	8	23.7943	940	23067	8	667.169	25	0.994935
324	7237.35	417627	4.02135e-06	22.3598	24.868	892	976	12	12	23.0733	916	18670.9	12	604.454	22	0.997703
225	2224.23	357964	3.44685e-06	19.5245	20.1115	796	816	3	3	19.6417	800	108313	3	742.825	6	0.993143
326	4949.52	287735	2.77061e-06	22.7165	24.868	904	976	7	7	23.5525	932	20687.7	7	708.502	19	0.996313
275	7840.84	238169	2.29333e-06	20.9363	22.2402	844	888	13	13	21.4095	860	50867.3	13	604.499	12	0.993139
285	8881.37	210224	2.02425e-06	22.1215	23.1927	884	920	13	13	22.7165	904	36547.5	13	684.579	10	0.991442
304	3481.97	164546	1.58442e-06	21.884	22.4787	876	896	5	5	22.1215	884	50784.5	5	697.782	6	0.994458
341	2090.92	142190	1.36915e-06	24.0328	24.868	948	976	4	4	24.6293	968	27102.1	4	523.97	8	0.992863

## Sheet: K115ac
Feature_ID	Mass	Intensity	Relative_Intensity	Min_time	Max_time	Min_scan	Max_scan	Min_charge	Max_charge	Apex_time	Apex_scan	Apex_intensity	Rep_charge	Rep_average_mz	Envelope_num	EC_score	Note
0	15193.5	1.03143e+11	0.790963	11.2127	24.856	440	944	13	30	12.7653	496	5.02978e+08	22	692.061	2144	1	K115ac
1	15292.4	9.30539e+09	0.0713597	12.033	22.581	468	868	13	28	12.6705	492	7.71153e+07	20	766.118	746	1	K115ac + 98.96 Da
3	15235.5	2.85359e+09	0.0218831	12.033	24.6175	468	936	18	27	12.7653	496	3.30725e+07	21	726.969	583	1	K115ac + 42.00 Da
2	15569.7	2.38087e+09	0.018258	12.6705	13.808	492	540	16	26	13.1445	512	4.89727e+07	21	742.895	117	0.999854
8	15178.4	1.78406e+09	0.0136813	11.4477	22.344	448	860	20	28	12.6705	492	1.7885e+07	24	633.847	385	1
4	15608.7	1.30551e+09	0.0100115	12.481	14.0925	484	552	17	25	13.1445	512	2.15818e+07	23	680.078	110	0.999693
9	15371.5	1.15197e+09	0.00883407	12.033	22.9378	468	880	19	25	12.8602	500	2.0565e+07	22	700.159	266	1
12	15150.4	8.73937e+08	0.00670191	11.6815	15.5267	456	612	21	28	13.808	540	2.23895e+07	23	660.143	163	0.999986
5	3841.14	7.45102e+08	0.00571392	12.1502	24.856	472	944	5	6	12.955	504	2.10883e+07	5	769.721	231	0.999985
14	15135.4	7.42132e+08	0.00569114	12.1502	21.1617	472	820	20	25	12.6705	492	1.41274e+07	24	632.053	165	1
6	15786	3.61155e+08	0.00276957	12.1502	20.8078	472	808	26	26	12.6705	492	1.54445e+07	26	608.547	85	1
10	14461.4	2.89204e+08	0.0022178	11.7985	23.1755	460	888	21	21	13.5237	528	1.48592e+07	21	690.086	108	1
18	15369.5	2.8026e+08	0.00214922	13.9028	17.8938	544	708	24	27	14.0925	552	1.525e+07	24	641.813	91	0.999981
25	3940.21	2.5551e+08	0.00195942	12.033	24.856	468	944	5	5	13.2393	516	1.26515e+07	5	789.546	120	0.999982
19	15835.7	2.51481e+08	0.00192852	13.2393	20.4557	516	796	24	24	13.4288	524	1.09812e+07	24	661.247	71	1
22	3671.04	2.45835e+08	0.00188522	12.1502	24.856	472	944	5	5	12.8602	500	1.44748e+07	5	735.679	119	0.999982
13	15149.4	2.12677e+08	0.00163094	13.808	18.9327	540	744	25	27	13.9977	548	1.28885e+07	25	607.372	104	0.999999
74	15535.5	1.95403e+08	0.00149848	15.1357	21.8702	596	844	22	27	16.0012	632	3.03414e+06	24	648.734	220	1
24	14556.5	1.82066e+08	0.0013962	13.1445	16.3847	512	648	24	26	13.9028	544	1.55115e+07	24	607.918	40	0.999981
26	15794.6	1.7573e+08	0.00134761	13.0497	21.9887	508	848	25	25	14.0925	552	1.04804e+07	25	633.195	86	1
32	7605.74	1.69444e+08	0.00129941	12.1502	16.4805	472	652	11	12	12.955	504	1.12156e+07	12	635.227	60	0.999816
122	15166.5	1.63323e+08	0.00125247	11.094	15.3365	436	604	22	22	12.1502	472	742460	22	690.828	43	0.999998
33	14461.6	1.52413e+08	0.0011688	12.2672	15.5267	476	612	22	22	13.9977	548	8.6541e+06	22	658.775	35	0.999955
63	15519.7	1.43225e+08	0.00109834	15.5267	18.5822	612	732	21	26	15.9063	628	2.4552e+06	23	676.205	112	0.999992
35	15749.1	1.40204e+08	0.00107518	13.0497	20.9255	508	812	27	27	14.282	560	9.81407e+06	27	584.678	77	1
16	15162.5	1.38976e+08	0.00106576	11.2127	13.0497	440	508	23	26	12.6705	492	9.23759e+06	23	660.666	47	0.998112
28	15174.5	1.36924e+08	0.00105002	13.6185	22.2252	532	856	26	26	13.9977	548	1.10268e+07	26	585.014	82	1
30	15752.7	1.12923e+08	0.000865968	12.033	13.7133	468	536	25	26	13.6185	532	1.00235e+07	26	607.266	21	0.997393
41	7259.04	1.12253e+08	0.000860831	12.1502	15.1357	472	596	12	12	13.6185	532	9.03469e+06	12	606.311	32	0.999651
37	7545.7	1.02148e+08	0.000783337	12.1502	15.811	472	624	12	14	12.8602	500	6.88299e+06	12	630.221	42	0.999828
40	7588.72	9.71549e+07	0.000745046	14.3768	22.462	564	864	11	11	14.4717	568	6.68039e+06	11	691.335	76	0.999997
47	7589.23	9.33956e+07	0.000716217	14.3768	23.2942	564	892	11	11	14.756	580	6.39651e+06	11	691.381	83	0.999998
42	3523.97	9.33895e+07	0.00071617	12.1502	14.3768	472	564	5	5	13.2393	516	7.60295e+06	5	706.249	24	0.994326
56	15237.5	9.1882e+07	0.00070461	16.096	24.3767	636	928	15	16	16.1912	640	4.14326e+06	16	953.957	142	1
69	15165.5	9.00555e+07	0.000690603	15.4313	24.4975	608	932	18	23	16.2888	644	2.9478e+06	23	660.796	112	1
23	15889.2	8.60071e+07	0.000659558	11.094	13.3342	436	520	22	22	13.2393	516	8.52089e+06	22	723.702	22	0.999019
48	741.495	8.43002e+07	0.000646468	14.6612	24.856	576	944	1	1	15.1357	596	5.65976e+06	1	742.952	93	0.999524
158	518.129	7.3336e+07	0.000562387	0.001	11.3307	1	444	1	1	5.471	190	310497	1	519.432	268	0.999703
147	530.134	7.18884e+07	0.000551286	0.001	12.1502	1	472	1	1	0.258833	10	375678	1	531.447	275	0.999917
29	7073.46	6.79222e+07	0.000520871	12.1502	15.4313	472	608	11	11	13.1445	512	9.45829e+06	11	644.458	35	0.999401
11	14426.6	6.26578e+07	0.0004805	11.7985	13.0497	460	508	20	20	12.8602	500	1.65124e+07	20	722.801	13	0.997873
154	606.165	6.10743e+07	0.000468357	0.001	12.1502	1	472	1	1	0.258833	10	314426	1	607.514	275	0.999916
49	7576.23	5.82544e+07	0.000446732	13.4288	15.1357	524	596	9	9	13.9977	548	5.64356e+06	9	843.352	19	0.991197
61	3791.87	5.74731e+07	0.000440741	11.2127	13.7133	440	536	5	5	12.481	484	4.39995e+06	5	759.858	25	0.994076
70	15149.5	5.5346e+07	0.000424429	15.6213	20.6907	616	804	24	28	16.0012	632	2.08728e+06	26	584.05	65	1
99	15551.8	4.61766e+07	0.000354112	15.4313	17.474	608	692	23	25	15.6213	616	1.38086e+06	23	677.602	41	0.999945
62	14491.4	4.47667e+07	0.0003433	15.6213	18.8158	616	740	22	22	15.9063	628	4.65461e+06	22	660.127	32	0.999984
57	15121.4	4.36308e+07	0.000334589	14.4717	17.0692	568	676	26	26	14.6612	576	5.49916e+06	26	582.971	28	0.999806
67	14448	4.34032e+07	0.000332843	15.3365	18.699	604	736	21	21	15.4313	608	3.28075e+06	21	689.449	34	0.999985
202	502.097	3.29209e+07	0.000252458	0.001	11.3307	1	444	1	1	5.49217	191	143914	1	503.39	268	0.99904
54	7840.87	3.28812e+07	0.000252154	13.9977	15.6213	548	616	14	14	14.0925	552	6.33269e+06	14	561.43	18	0.997238
72	15290.4	3.28695e+07	0.000252065	15.5267	18.5822	612	732	27	27	16.0012	632	1.8966e+06	27	567.68	31	0.99998
71	15195.5	3.01745e+07	0.000231397	16.096	21.8702	636	844	30	30	16.2888	644	3.41341e+06	30	507.846	53	1
83	7754.31	2.63776e+07	0.00020228	14.5663	15.9063	572	628	11	11	15.6213	616	1.56898e+06	11	706.396	15	0.996695
103	7240.39	2.47199e+07	0.000189568	14.9457	18.8158	588	740	11	11	15.7162	620	2.1327e+06	11	659.641	39	0.9998
116	15692.7	2.44781e+07	0.000187714	16.9695	24.856	672	944	21	22	17.8938	708	1.07581e+06	22	714.764	79	1
142	530.135	2.33326e+07	0.000178929	15.0408	24.856	592	944	1	1	17.2668	684	412305	1	531.448	89	0.998673
85	11407.3	2.23694e+07	0.000171543	15.5267	16.872	612	668	16	18	15.6213	616	2.46947e+06	16	714.421	25	0.995505
97	14414.3	2.23358e+07	0.000171285	17.1698	22.344	680	860	19	20	17.3758	688	1.74832e+06	20	722.182	60	0.999998
104	7862.27	2.15201e+07	0.00016503	15.1357	17.474	596	692	13	13	15.7162	620	2.16049e+06	13	606.184	25	0.999478
100	15964.2	2.1405e+07	0.000164147	15.4313	17.0692	608	676	27	27	15.9063	628	2.18045e+06	27	592.649	18	0.997714
237	592.147	1.93639e+07	0.000148495	0.001	11.2127	1	440	1	1	9.05083	341	85567.2	1	593.401	267	0.99975
79	15151.4	1.92117e+07	0.000147328	16.1912	17.5715	640	696	24	24	16.872	668	2.88923e+06	24	632.72	15	0.997549
77	3877.41	1.85089e+07	0.000141938	14.4717	16.4805	568	652	6	6	15.4313	608	1.80932e+06	6	647.648	22	0.993562
81	7214.76	1.80906e+07	0.00013873	15.6213	16.576	616	656	10	10	15.9063	628	2.35665e+06	10	722.94	11	0.990053
95	7967.6	1.80123e+07	0.00013813	16.096	20.4557	636	796	11	11	16.3847	648	1.79948e+06	11	725.797	41	0.999828
86	5168.88	1.78991e+07	0.000137261	15.0408	17.0692	592	676	8	8	15.5267	612	2.15893e+06	8	647.532	22	0.99591
108	16286.4	1.69079e+07	0.000129661	16.2888	18.9327	644	744	29	29	16.3847	648	1.39028e+06	29	562.968	26	0.999538
239	682.195	1.67379e+07	0.000128357	0.001	11.3307	1	444	1	1	7.99683	292	69325.1	1	683.476	268	0.999737
245	784.207	1.62004e+07	0.000124235	0.001	12.033	1	468	1	1	0.732167	26	85650.7	1	785.646	274	0.999909
117	15163.5	1.60565e+07	0.000123131	18.2388	19.635	720	768	18	21	18.699	736	870202	21	723.537	36	0.999896
248	554.308	1.51508e+07	0.000116186	0.001	10.9322	1	430	1	1	0.377167	14	74128	1	555.548	263	0.999806
263	550.494	1.48955e+07	0.000114228	0.001	11.094	1	436	1	1	7.1185	254	61479.5	1	551.734	266	0.999806
119	5039.8	1.41331e+07	0.000108381	16.2888	18.2388	644	720	8	9	17.0692	676	1.11163e+06	8	631.385	37	0.998736
105	15149.4	1.28563e+07	9.85904e-05	17.5715	22.581	696	868	24	24	17.779	704	1.44738e+06	24	632.636	44	1
277	726.186	1.22751e+07	9.41334e-05	0.001	11.6815	1	456	1	1	5.77367	201	53978.6	1	727.481	271	0.999886
261	4178.71	1.15489e+07	8.85647e-05	0.001	11.0507	1	434	8	8	1.20533	42	47256.2	8	523.643	264	0.999947
127	7967.11	1.1452e+07	8.78209e-05	17.3758	23.77	688	908	11	11	18.3557	724	405982	11	725.746	56	0.999971
93	5054.82	1.05564e+07	8.09533e-05	11.2127	12.5758	440	488	8	8	12.2672	476	1.65197e+06	8	633.265	13	0.99689
143	15518.7	1.05067e+07	8.05721e-05	18.1273	20.4557	716	796	22	25	19.1667	752	314336	22	706.845	53	0.999818
281	578.095	1.03646e+07	7.94827e-05	0.001	10.9322	1	430	1	1	5.471	190	49126.2	1	579.342	263	0.999515
287	590.17	1.0206e+07	7.82664e-05	0.001	10.9322	1	430	1	1	0.258833	10	47238.9	1	591.424	263	0.999796
285	576.116	1.01942e+07	7.81758e-05	0.001	10.9322	1	430	1	1	6.10233	215	45447.2	1	577.363	263	0.999666
288	623.226	1.01823e+07	7.80842e-05	0.001	10.9322	1	430	1	1	5.49217	191	44074.5	1	624.494	263	0.99977
186	518.13	9.91938e+06	7.60681e-05	16.7738	24.856	664	944	1	1	20.1037	784	196851	1	519.433	71	0.998318
98	10034.7	9.53986e+06	7.31577e-05	16.4805	19.5177	652	764	16	16	16.7738	664	1.30799e+06	16	628.574	29	0.99977
185	662.446	9.45019e+06	7.24701e-05	17.779	24.856	704	944	1	1	23.8895	912	192696	1	663.82	61	0.995599
140	713.464	9.36048e+06	7.17821e-05	16.9695	24.856	672	944	1	1	17.6717	700	445882	1	714.87	69	0.991525
172	606.167	9.18204e+06	7.04138e-05	18.2388	24.856	720	944	1	1	18.9327	744	258667	1	607.516	57	0.991633
302	802.217	8.65534e+06	6.63747e-05	0.001	11.2127	1	440	1	1	9.56717	365	39249.9	1	803.537	267	0.999851
139	14435.6	8.58507e+06	6.58358e-05	17.5715	18.699	696	736	21	23	18.5822	732	403092	21	688.852	22	0.993886
149	15208.5	8.57908e+06	6.57899e-05	18.8158	21.5158	740	832	18	19	19.5177	764	345901	18	846.457	45	0.999967
306	662.444	8.56401e+06	6.56743e-05	0.001	10.9322	1	430	1	1	0.0221667	2	39451.7	1	663.719	263	0.999802
148	545.477	8.46866e+06	6.49431e-05	16.7738	24.856	664	944	1	1	17.0692	676	353600	1	546.793	71	0.997611
305	666.166	8.31184e+06	6.37405e-05	0.001	10.9322	1	430	1	1	8.58933	319	37833.8	1	667.441	263	0.999725
113	4828.63	8.29907e+06	6.36426e-05	15.2417	16.9695	600	672	8	8	16.0012	632	942681	8	604.971	19	0.994786
102	15176.5	8.23273e+06	6.31338e-05	17.3758	18.699	688	736	19	19	17.474	692	1.42681e+06	19	800.277	13	0.999158
138	15214.5	8.17664e+06	6.27037e-05	19.7522	21.7517	772	840	19	22	20.1037	784	381281	20	762.212	68	0.999961
125	3784.11	8.01542e+06	6.14674e-05	17.8938	23.77	708	908	5	7	18.0107	712	724244	5	758.3	58	0.998589
293	591.666	7.94633e+06	6.09376e-05	0.001	10.911	1	429	1	1	0.8505	30	45877.8	1	592.92	262	0.999761
318	684.192	7.43144e+06	5.6989e-05	0.001	10.9322	1	430	1	1	9.4835	361	32616.3	1	685.473	263	0.999694
135	4216.36	7.30936e+06	5.60529e-05	16.872	20.1037	668	784	5	5	17.5715	696	596784	5	844.801	30	0.995254
307	757.211	6.90755e+06	5.29715e-05	0.001	10.9322	1	430	1	1	5.49217	191	30834.7	1	758.512	263	0.999717
300	740.184	6.7996e+06	5.21437e-05	0.001	10.9322	1	430	1	1	6.10233	215	33073.2	1	741.485	263	0.999753
131	5050.48	6.66464e+06	5.11088e-05	17.3758	20.5733	688	800	7	7	17.5715	696	634821	7	722.962	29	0.99634
121	7897.47	6.5431e+06	5.01767e-05	17.779	21.3967	704	828	12	12	18.2388	720	838817	12	659.547	32	0.999792
203	550.495	6.43535e+06	4.93504e-05	18.1273	24.856	716	944	1	1	19.9862	780	144834	1	551.812	58	0.996632
209	514.141	6.21525e+06	4.76625e-05	16.9695	24.856	672	944	1	1	18.8158	740	136806	1	515.444	69	0.998579
92	3382.54	5.79047e+06	4.44051e-05	15.0408	16.096	592	636	6	6	15.6213	616	981053	6	565.119	12	0.991669
130	7618.24	5.60307e+06	4.2968e-05	18.0107	22.2252	712	856	13	13	18.2388	720	702264	13	587.399	37	0.999886
137	15135.4	5.32419e+06	4.08293e-05	18.9327	21.7517	744	840	22	23	19.2837	756	440890	22	689.416	32	0.99999
230	554.309	4.82405e+06	3.69939e-05	17.6717	24.856	700	944	1	1	20.6907	804	102610	1	555.55	62	0.996452
124	13949.7	4.71161e+06	3.61317e-05	18.3557	20.5733	724	800	23	23	18.5822	732	872352	23	607.905	20	0.99721
156	5045.47	4.59412e+06	3.52307e-05	16.9695	19.8693	672	776	9	9	18.699	736	276321	9	561.961	27	0.999034
134	7885.2	4.16261e+06	3.19216e-05	17.3758	18.2388	688	720	11	13	18.0107	712	551664	13	607.95	14	0.990503
233	502.099	4.12747e+06	3.16521e-05	18.1273	24.856	716	944	1	1	19.8693	776	91044.8	1	503.323	58	0.997653
225	4178.72	3.90151e+06	2.99193e-05	19.0495	24.856	748	944	8	8	22.7002	872	78249.8	8	523.645	50	0.996738
151	15974	3.79081e+06	2.90703e-05	18.5822	21.0435	732	816	22	22	19.635	768	327899	22	727.557	22	0.999885
336	697.244	3.40331e+06	2.60988e-05	2.62483	9.50433	90	362	1	1	7.1815	257	24612.9	1	698.531	172	0.997789
216	16852.7	3.17666e+06	2.43607e-05	19.5177	22.2252	764	856	25	25	21.5158	832	221031	25	675.541	24	0.999636
214	15166.5	3.09214e+06	2.37125e-05	0.001	2.62483	1	90	15	17	0.258833	10	116335	15	1012.73	57	0.9999
177	15963.1	2.78911e+06	2.13887e-05	18.9327	20.9255	744	812	27	27	19.7522	772	235613	27	592.607	18	0.999593
157	15726.6	2.68603e+06	2.05982e-05	19.1667	20.9255	752	812	26	28	19.4007	760	293243	26	606.254	25	0.999739
327	710.191	2.46898e+06	1.89338e-05	2.74317	8.40833	94	311	1	1	5.471	190	28874.1	1	711.486	122	0.996431
152	15121.4	2.4025e+06	1.84239e-05	18.9327	21.2792	744	824	24	24	19.1667	752	281894	24	631.465	21	0.999966
290	564.511	2.29126e+06	1.75709e-05	18.5822	24.856	732	944	1	1	23.1755	888	47965.8	1	565.758	54	0.991559
173	14377.1	2.22967e+06	1.70985e-05	18.4655	20.1037	728	784	20	20	19.8693	776	244403	20	720.316	15	0.995761
170	4402.43	2.13024e+06	1.6336e-05	17.6717	19.2837	700	756	7	7	18.1273	716	281161	7	630.323	15	0.991505
282	576.511	2.07923e+06	1.59449e-05	18.699	24.856	736	944	1	1	20.8078	808	54673	1	577.758	53	0.992297
243	9864.78	2.01408e+06	1.54453e-05	21.6337	24.856	836	944	13	13	23.5322	900	66774.2	13	760.294	28	0.993766
297	1233.01	1.9853e+06	1.52245e-05	18.9327	24.856	744	944	2	2	22.344	860	43930.9	2	617.828	51	0.997924
207	5162.22	1.96231e+06	1.50483e-05	18.8158	21.5158	740	832	8	8	19.1667	752	188636	8	646.682	24	0.99614
256	1196.92	1.91768e+06	1.4706e-05	19.635	24.856	768	944	2	2	23.2942	892	53070.8	2	599.773	45	0.997154
165	5230.88	1.91476e+06	1.46836e-05	17.8938	18.9327	708	744	8	8	18.699	736	385825	8	655.28	10	0.993441
266	1240.95	1.75833e+06	1.3484e-05	20.221	24.856	788	944	2	2	20.9255	812	60816.9	2	621.794	40	0.99639
204	15371.6	1.65514e+06	1.26927e-05	21.1617	23.4132	820	896	16	19	21.7517	840	146879	19	810.547	36	0.999771
145	7576.24	1.65252e+06	1.26726e-05	19.2837	20.4557	756	796	10	10	19.5177	764	378812	10	759.113	11	0.995002
150	15948.9	1.62491e+06	1.24609e-05	19.7522	21.2792	772	824	22	22	19.8693	776	373525	22	726.414	14	0.995821
274	1407.14	1.59481e+06	1.223e-05	19.0495	22.462	748	864	2	2	22.1068	852	57575.4	2	704.921	30	0.993472
270	997.279	1.59076e+06	1.2199e-05	20.221	24.856	788	944	1	1	22.344	860	53433.2	1	998.811	40	0.992281
181	6068.57	1.58703e+06	1.21704e-05	18.4655	19.635	728	768	9	9	19.2837	756	271105	9	675.707	11	0.990027
168	7994.39	1.57162e+06	1.20522e-05	19.1667	20.4557	752	796	13	13	19.2837	756	290212	13	616.348	12	0.99703
232	7342.12	1.47458e+06	1.1308e-05	21.8702	24.856	844	944	12	12	22.2252	856	103298	12	613.222	26	0.998487
179	14779.2	1.42348e+06	1.09162e-05	19.8693	21.3967	776	828	20	20	19.9862	780	126317	20	740.431	14	0.999009
254	1291.06	1.41603e+06	1.0859e-05	21.6337	24.856	836	944	2	2	23.8895	912	68939.1	2	646.859	28	0.993065
217	7239.49	1.38322e+06	1.06074e-05	19.7522	22.2252	772	856	11	11	19.9862	780	125471	11	659.539	22	0.998206
190	14450.5	1.37761e+06	1.05644e-05	21.6337	23.1755	836	888	19	20	21.7517	840	149285	19	762.032	23	0.995203
196	15207.5	1.37625e+06	1.0554e-05	21.6337	22.9378	836	880	17	19	21.8702	844	113717	19	801.898	19	0.998951
223	15533.7	1.37612e+06	1.0553e-05	20.221	21.6337	788	836	19	22	21.0435	816	111367	22	707.518	23	0.992131
159	7935.58	1.19661e+06	9.17638e-06	19.1667	19.9862	752	780	12	12	19.2837	756	264073	12	662.722	8	0.991052
192	7816.76	1.19481e+06	9.16254e-06	18.8158	20.3385	740	792	11	11	19.2837	756	257328	11	712.071	14	0.998897
198	15292.5	1.14916e+06	8.81249e-06	21.5158	23.0563	832	884	19	19	21.7517	840	123005	19	806.371	14	0.999652
201	13743.3	1.13371e+06	8.69403e-06	19.9862	21.3967	780	828	20	20	21.0435	816	117741	20	688.596	13	0.992242
194	15168.5	1.11925e+06	8.5831e-06	21.5158	23.0563	832	884	20	20	21.7517	840	198464	20	759.905	14	0.999712
260	3774.09	1.11707e+06	8.56644e-06	19.4007	21.8702	760	844	6	6	20.5733	800	93357.5	6	630.39	22	0.997392
246	3522.97	1.05271e+06	8.07283e-06	19.8693	21.5158	776	832	5	5	20.1037	784	126916	5	706.019	15	0.994399
171	3180.77	1.03872e+06	7.96561e-06	18.0107	19.2837	712	756	5	5	18.699	736	216326	5	637.545	12	0.990771
286	1047.82	1.03688e+06	7.95147e-06	20.8078	24.856	808	944	1	1	22.344	860	42732.3	1	1049.19	35	0.99109
153	4053.3	1.02239e+06	7.84031e-06	18.2388	18.699	720	736	5	5	18.3557	724	324190	5	812.157	5	0.991872
303	1135.87	1.01473e+06	7.78156e-06	20.5733	24.856	800	944	1	1	23.8895	912	31530.1	1	1137.26	37	0.992627
182	5047.17	953179	7.30959e-06	18.5822	20.1037	732	784	9	9	18.9327	744	248132	9	562.151	14	0.998429
183	5253.85	947651	7.2672e-06	18.8158	20.4557	740	796	8	8	18.9327	744	279184	8	658.142	15	0.99678
226	16548.1	921642	7.06774e-06	21.0435	23.2942	816	892	25	25	21.6337	836	89889.8	25	663.337	20	0.999089
291	4182.85	890625	6.82988e-06	21.1617	24.856	820	944	8	8	21.7517	840	38765.3	8	524.161	32	0.998024
311	1152.89	882378	6.76664e-06	20.6907	24.856	804	944	2	2	22.7002	872	32707.9	2	577.65	36	0.994701
193	7231.87	857875	6.57874e-06	19.7522	21.0435	772	816	11	11	20.1037	784	213003	11	658.859	12	0.995398
220	15237.5	840390	6.44465e-06	23.651	24.856	904	944	20	20	24.2563	924	110549	20	763.354	11	0.995273
231	16388.2	782277	5.999e-06	20.4557	22.1068	796	852	27	27	21.3967	828	93799.1	27	608.351	15	0.992124
211	16018.9	661261	5.07097e-06	21.6337	23.651	836	904	20	20	22.344	860	117070	20	802.461	18	0.999389
236	15135.5	643198	4.93246e-06	21.2792	23.0563	824	884	24	24	22.462	864	69241.3	24	632.044	16	0.996294
234	15151.5	642602	4.92788e-06	22.1068	23.8895	852	912	20	20	22.7002	872	85822.1	20	759.052	16	0.999175
187	3843.39	630571	4.83562e-06	20.1037	21.8702	784	844	6	6	20.3385	792	136129	6	641.944	16	0.996619
250	7605.25	511473	3.9223e-06	23.2942	24.2563	892	924	10	11	23.5322	900	63438.7	10	761.981	15	0.995391
304	4753.31	497949	3.81859e-06	22.581	24.856	868	944	7	7	24.3767	928	27295.1	7	680.412	20	0.992863
313	4948.87	382487	2.93316e-06	4.18317	5.85833	144	205	9	9	5.471	190	21873.8	9	551.209	28	0.995084
308	3523.98	379912	2.91341e-06	21.7517	23.77	840	908	5	5	22.7002	872	29684.3	5	706.189	18	0.998298
317	5059.49	299023	2.2931e-06	22.344	23.1755	860	888	7	9	22.8187	876	20358.8	9	563.501	14	0.992246
301	4949.53	270539	2.07466e-06	22.9378	24.856	880	944	7	7	23.77	908	19390.6	7	708.503	17	0.994116
251	3880.92	264224	2.02624e-06	20.5733	21.6337	800	836	5	5	21.5158	832	68051.2	5	777.602	10	0.990545

## Sheet: 2ac
Feature_ID	Mass	Intensity	Relative_Intensity	Min_time	Max_time	Min_scan	Max_scan	Min_charge	Max_charge	Apex_time	Apex_scan	Apex_intensity	Rep_charge	Rep_average_mz	Envelope_num	EC_score	Note
0	15235.5	6.0015e+10	0.729173	11.9368	24.8385	447	919	13	30	12.7148	475	3.21346e+08	22	693.972	1480	1	2ac
1	15334.4	4.82011e+09	0.0585637	12.1715	20.9163	455	787	13	28	12.62	471	7.71592e+07	22	698.473	488	1	2ac + 98.97 Da
2	15278.5	4.49257e+09	0.054584	12.054	24.8385	451	919	16	27	12.8097	479	4.08186e+07	22	695.927	739	1	2ac + 43.00 Da
5	15192.5	2.94388e+09	0.0357677	11.1157	24.8385	419	919	17	28	13.9472	527	2.58126e+07	24	634.431	1033	1
3	15445.6	1.7455e+09	0.0212075	12.1715	15.086	455	575	15	28	13.1888	495	3.27135e+07	21	736.98	194	0.999958
4	15610.7	1.36029e+09	0.0165274	12.62	13.7575	471	519	16	28	13.1888	495	2.3442e+07	22	711.038	119	0.999834
10	15216.5	1.13987e+09	0.0138492	12.2888	21.3905	459	803	21	29	13.8523	523	9.58038e+06	24	635.431	446	1
9	15177.4	6.91111e+08	0.0083969	12.2888	18.683	459	711	20	27	13.6627	515	1.85583e+07	25	608.492	239	1
6	15472.6	4.34649e+08	0.00528093	12.4058	13.8523	463	523	19	24	13.094	491	2.32283e+07	21	738.267	61	0.999198
23	15206.4	3.78501e+08	0.00459873	13.4732	18.2152	507	695	21	28	13.6627	515	7.6683e+06	25	609.654	180	0.999997
14	15488.6	3.11089e+08	0.00377969	12.8097	13.7575	479	519	20	27	13.094	491	1.21523e+07	22	705.482	54	0.990022
19	15251.5	2.19531e+08	0.00266727	13.6627	15.3858	515	587	20	22	13.9472	527	6.10004e+06	22	694.699	42	0.999338
12	15532.6	1.91216e+08	0.00232324	12.2888	13.4732	459	507	21	25	13.3783	503	1.37417e+07	21	741.127	35	0.992244
8	14633.8	1.86159e+08	0.0022618	13.3783	19.3865	503	735	25	27	13.568	511	1.18973e+07	25	586.735	62	1
22	3898.2	1.70515e+08	0.00207173	13.4732	21.0358	507	791	5	7	13.9472	527	5.83911e+06	6	651.117	161	0.999795
63	15560.7	1.5282e+08	0.00185674	15.086	19.622	575	743	16	25	15.7713	603	2.76996e+06	23	677.989	134	0.999999
20	15180.4	1.49361e+08	0.00181471	12.2888	16.3638	459	627	21	21	13.2835	499	6.89459e+06	21	724.346	43	0.999993
7	15917.1	1.147e+08	0.00139358	13.6627	20.6805	515	779	24	24	13.9472	527	1.82474e+07	24	664.642	67	1
29	3480.96	1.08906e+08	0.00132319	12.054	22.1028	451	827	5	5	12.8097	479	8.24134e+06	5	697.641	95	0.999875
24	15162.4	9.63582e+07	0.00117074	12.9992	14.7057	487	559	22	22	13.9472	527	6.66781e+06	22	690.647	19	0.992229
31	3629.02	9.52971e+07	0.00115785	12.2888	15.5762	459	595	6	6	12.9043	483	6.25824e+06	6	606.225	35	0.998849
42	3897.19	8.44806e+07	0.00102643	12.4058	13.3783	463	503	5	6	12.7148	475	6.34436e+06	6	650.949	22	0.993149
28	13898.2	8.0243e+07	0.000974941	13.3783	16.165	503	619	22	22	14.1367	535	7.20088e+06	22	633.149	30	0.999731
122	15735.7	6.81239e+07	0.000827695	17.517	23.5288	671	875	20	27	17.7472	679	761288	20	788.29	284	0.999999
68	7774.82	6.67261e+07	0.000810713	14.3263	16.069	543	615	10	12	15.3858	587	3.41281e+06	11	708.263	50	0.996724
15	14348.9	6.27594e+07	0.000762518	11.1157	13.1888	419	495	17	17	12.7148	475	1.13373e+07	17	845.602	20	0.991642
147	530.134	6.27294e+07	0.000762154	0.00933333	12.2888	1	459	1	1	0.0306667	2	410644	1	531.447	229	0.999925
88	15574.7	6.06048e+07	0.00073634	16.8658	19.3865	647	735	19	26	17.0792	655	1.94081e+06	21	743.13	108	0.999988
77	15734.7	6.05719e+07	0.00073594	15.6725	17.2858	599	663	23	26	16.165	619	1.38784e+06	23	685.558	67	0.999749
66	15562.7	6.00431e+07	0.000729515	16.3638	18.683	627	711	19	22	16.4673	631	2.18241e+06	22	708.851	60	0.999977
76	7774.32	5.8933e+07	0.000716027	14.991	16.8658	571	647	10	13	15.1817	579	2.62026e+06	13	599.415	64	0.99664
160	518.128	5.79099e+07	0.000703597	0.00933333	11.1157	1	419	1	1	8.15517	287	307673	1	519.432	219	0.999757
18	5254.87	5.67535e+07	0.000689547	13.2835	17.6308	499	675	9	9	13.7575	519	6.05429e+06	9	585.257	45	0.999698
82	15252.5	5.51801e+07	0.000670431	16.3638	24.3627	627	903	19	22	16.7622	643	1.9036e+06	21	727.778	126	1
155	606.165	5.20324e+07	0.000632186	0.00933333	12.2888	1	459	1	1	0.0306667	2	325762	1	607.514	229	0.999924
49	16224.1	5.00034e+07	0.000607534	14.421	16.2623	547	623	24	25	14.991	571	3.22255e+06	24	677.443	23	0.999369
61	4461.46	4.81867e+07	0.000585462	13.8523	16.6657	523	639	6	6	14.3263	543	2.96262e+06	6	745.066	30	0.997598
37	16400.8	4.69374e+07	0.000570283	13.9472	16.4673	527	631	26	26	14.2315	539	5.39384e+06	26	632.214	27	0.999876
59	3136.84	4.66608e+07	0.000566922	13.094	14.7057	491	559	5	6	13.8523	523	3.22683e+06	5	628.772	35	0.992731
65	16451.3	4.59429e+07	0.0005582	14.991	23.6477	571	879	23	23	15.2772	583	3.07633e+06	23	716.742	78	1
43	5039.78	4.4065e+07	0.000535384	13.2835	17.6308	499	675	8	8	13.4732	507	5.99614e+06	8	631.386	45	0.999196
33	14592.4	4.39381e+07	0.000533842	13.7575	15.7713	519	603	25	25	14.0418	531	3.93548e+06	25	585.076	22	0.999828
32	7581.21	4.13363e+07	0.00050223	12.054	13.3783	451	503	12	12	12.9043	483	6.33424e+06	12	633.182	14	0.998321
51	15719.8	4.07169e+07	0.000494705	13.7575	14.991	519	571	29	30	14.5158	551	4.39062e+06	29	543.416	21	0.99234
62	16417.2	3.96908e+07	0.000482238	14.1367	15.6725	535	599	24	24	14.8953	567	3.21271e+06	24	685.495	17	0.998811
105	2908.71	3.57632e+07	0.000434517	12.1715	14.1367	455	535	5	5	12.5228	467	1.14289e+06	5	583.116	21	0.997197
45	14607.8	3.09003e+07	0.000375435	15.874	21.2722	607	799	25	25	15.972	611	3.62756e+06	25	585.693	49	1
56	3110.32	2.99674e+07	0.0003641	12.2888	14.0418	459	531	5	5	13.4732	507	3.54569e+06	5	623.467	19	0.994987
39	3932.61	2.65582e+07	0.000322678	13.568	15.7713	511	603	7	7	13.6627	515	5.38277e+06	7	563.163	24	0.994965
206	502.097	2.5794e+07	0.000313393	0.00933333	11.2347	1	423	1	1	8.15517	287	141876	1	503.322	220	0.999807
54	8159.4	2.34178e+07	0.000284523	14.421	16.6657	547	639	14	14	14.6107	555	2.79454e+06	14	584.194	24	0.996773
95	15163.4	2.16164e+07	0.000262636	15.5762	19.5047	595	739	22	22	15.874	607	1.3654e+06	22	690.694	37	0.999994
57	5096.48	2.15496e+07	0.000261824	13.8523	15.2772	523	583	7	7	13.9472	527	3.611e+06	7	729.544	16	0.993785
86	16332.8	2.09725e+07	0.000254812	14.991	17.517	571	671	27	28	15.5762	595	1.90445e+06	28	584.694	29	0.999889
75	3884.67	2.04418e+07	0.000248365	13.568	14.991	511	571	6	6	14.421	547	2.50201e+06	6	648.86	16	0.994158
139	530.135	2.03373e+07	0.000247095	15.874	24.8385	607	919	1	1	15.972	611	515579	1	531.449	79	0.999157
84	14960.9	1.96244e+07	0.000238434	15.4808	18.566	591	707	25	25	16.069	615	2.29937e+06	25	599.823	30	0.999971
83	15954.6	1.91137e+07	0.000232228	15.1817	17.1862	579	659	24	24	15.4808	591	1.7765e+06	24	666.206	21	0.997126
89	15576.7	1.90013e+07	0.000230864	16.3638	20.0915	627	759	23	23	17.0792	655	1.42452e+06	23	678.685	34	0.999998
108	15865.9	1.8755e+07	0.000227871	15.4808	17.9812	591	687	24	24	16.8658	647	1.30178e+06	24	662.505	25	0.999843
85	14502.5	1.82626e+07	0.000221888	14.991	17.2858	571	663	23	23	15.7713	603	2.12376e+06	23	631.953	24	0.999756
71	15936.8	1.79338e+07	0.000217893	15.086	16.165	575	619	21	21	15.5762	595	2.78769e+06	21	760.386	12	0.990941
72	16564.3	1.74735e+07	0.0002123	15.1817	18.2152	579	695	26	26	15.4808	591	2.73466e+06	26	638.506	30	0.99975
148	773.309	1.6893e+07	0.000205248	17.7472	24.8385	679	919	1	1	18.4492	703	331468	1	774.737	61	0.998003
101	16529.7	1.62953e+07	0.000197986	16.3638	18.2152	627	695	24	26	16.8658	647	1.3823e+06	24	690.185	31	0.99798
239	592.147	1.53448e+07	0.000186437	0.00933333	11.1157	1	419	1	1	7.80033	272	82611	1	593.401	219	0.999714
93	3634.99	1.48099e+07	0.000179938	14.7057	16.3638	559	627	6	6	15.1817	579	1.39177e+06	6	607.219	18	0.996105
234	682.195	1.46831e+07	0.000178398	0.00933333	11.2347	1	423	1	1	3.81933	130	71330.5	1	683.476	220	0.999537
81	7667.22	1.45405e+07	0.000176665	16.2623	17.9812	623	687	8	8	16.5657	635	2.33193e+06	8	960.024	17	0.996891
99	4079.94	1.37941e+07	0.000167597	14.6107	16.8658	555	647	7	7	15.4808	591	1.26257e+06	7	584.221	24	0.997416
132	15149.5	1.36796e+07	0.000166205	17.517	19.857	671	751	21	24	17.6308	675	492166	21	722.866	66	0.99991
258	1611.45	1.35994e+07	0.000165231	0.00933333	11.0385	1	416	3	3	2.75417	94	58473.6	3	538.422	217	0.998985
159	550.495	1.30649e+07	0.000158736	16.7622	24.8385	643	919	1	1	16.9772	651	307947	1	551.812	70	0.998557
255	550.494	1.29622e+07	0.000157488	0.00933333	11.0602	1	417	1	1	2.399	82	69937.9	1	551.734	218	0.999807
249	784.206	1.27647e+07	0.000155089	0.00933333	11.3523	1	427	1	1	0.0306667	2	81054.6	1	785.646	221	0.999846
145	15255.5	1.26982e+07	0.000154282	17.517	21.8652	671	819	19	20	18.8	715	357301	19	804.434	63	0.999996
114	3109.73	1.24953e+07	0.000151817	14.1367	15.6725	535	599	5	5	15.4808	591	825271	5	623.342	17	0.992958
174	628.509	1.24892e+07	0.000151742	16.7622	24.8385	643	919	1	1	17.8642	683	234130	1	629.871	70	0.995001
121	3629.03	1.22112e+07	0.000148364	15.6725	20.5625	599	775	6	6	15.972	611	984296	6	606.223	45	0.999579
133	15194.5	1.16304e+07	0.000141307	11.1157	12.2888	419	459	14	19	11.4692	431	541484	17	895.366	48	0.999812
173	15193.5	1.15513e+07	0.000140347	0.00933333	1.09667	1	38	14	25	0.0306667	2	219010	20	761.154	117	0.999894
111	14870.3	1.14559e+07	0.000139188	16.4673	19.9742	631	755	22	22	16.8658	647	1.34127e+06	22	677.358	32	0.999979
170	15219.5	1.10164e+07	0.000133848	18.683	21.5095	711	807	19	22	19.0343	723	208685	19	802.53	66	0.999975
203	9794.62	1.09507e+07	0.00013305	17.4002	24.8385	667	919	17	17	19.3865	735	121555	17	577.512	64	0.999974
129	15218.5	1.05696e+07	0.000128419	16.7622	19.857	643	751	27	27	17.7472	679	645960	27	565.011	28	0.999992
162	15162.4	1.05403e+07	0.000128063	17.8642	21.2722	683	799	23	27	18.8	715	277235	24	633.175	78	0.999997
191	1240.95	1.03814e+07	0.000126133	16.2623	24.8385	623	919	2	2	18.566	707	164950	2	621.838	75	0.999485
110	7415.66	1.01191e+07	0.000122946	14.5158	15.6725	551	599	12	12	14.991	571	1.67507e+06	12	619.376	13	0.991992
196	518.13	1.00724e+07	0.000122378	16.6657	24.8385	639	919	1	1	18.566	707	172350	1	519.433	71	0.998723
340	4177.7	9.89532e+06	0.000120227	0.00933333	10.9108	1	410	8	8	1.09667	38	47535.5	8	523.517	211	0.999939
166	15178.5	9.87553e+06	0.000119986	18.332	21.2722	699	799	23	27	19.0343	723	295729	23	661.358	81	0.999995
281	726.186	9.7962e+06	0.000119022	0.00933333	11.0602	1	417	1	1	7.40967	255	52381.6	1	727.481	218	0.999826
130	15176.4	9.39368e+06	0.000114132	17.2858	19.7397	663	747	21	22	17.7472	679	795377	22	691.282	27	0.999968
113	7787.78	9.37504e+06	0.000113905	15.874	16.6657	607	639	11	13	16.069	615	1.09481e+06	11	709.438	15	0.993368
124	7766.31	9.35755e+06	0.000113693	16.165	17.2858	619	663	11	12	16.3638	627	936571	11	707.485	19	0.990638
182	696.357	8.98775e+06	0.0001092	17.6308	24.8385	675	919	1	1	22.5787	843	182159	1	697.751	62	0.995245
176	1284.97	8.94877e+06	0.000108726	16.8658	24.8385	647	919	2	2	17.7472	679	173622	2	643.864	69	0.999004
284	623.226	8.80489e+06	0.000106978	0.00933333	11.0385	1	416	1	1	9.73983	357	50124.3	1	624.494	217	0.999782
190	4178.72	8.74578e+06	0.00010626	16.9772	24.8385	651	919	8	8	21.0358	791	132942	8	523.645	68	0.999373
285	590.17	8.55809e+06	0.00010398	0.00933333	11.0172	1	415	1	1	1.92533	66	50255.8	1	591.424	216	0.999808
96	2806.3	8.54635e+06	0.000103837	14.3263	15.6725	543	599	5	5	14.7057	559	1.13042e+06	5	562.622	15	0.993258
189	683.194	8.53204e+06	0.000103663	17.8642	24.8385	683	919	1	1	24.4815	907	171849	1	684.578	60	0.994593
140	15208.5	8.33882e+06	0.000101315	17.6308	18.683	675	711	22	26	18.332	699	402780	22	692.738	33	0.99881
292	578.095	8.30368e+06	0.000100889	0.00933333	11.0172	1	415	1	1	9.91417	364	45262.3	1	579.342	216	0.999547
97	7666.72	8.28637e+06	0.000100678	16.4673	17.2858	631	663	8	8	17.0792	655	1.2473e+06	8	959.958	9	0.990629
291	576.116	7.95304e+06	9.66284e-05	0.00933333	10.996	1	414	1	1	7.80033	272	44680.5	1	577.363	215	0.999633
152	15205.5	7.87057e+06	9.56264e-05	17.1862	21.1537	659	795	21	21	18.683	711	457191	21	725.539	35	0.999998
278	591.666	7.79219e+06	9.4674e-05	0.00933333	10.9743	1	413	1	1	0.0306667	2	55566	1	592.919	214	0.999772
302	684.192	7.37903e+06	8.96542e-05	0.00933333	11.0385	1	416	1	1	3.93767	134	39970.7	1	685.473	217	0.999703
301	662.444	7.31697e+06	8.89001e-05	0.00933333	11.0172	1	415	1	1	9.25867	337	41916.9	1	663.719	216	0.999808
181	606.167	6.98096e+06	8.48177e-05	19.269	24.8385	731	919	1	1	19.5047	739	191738	1	607.516	48	0.991789
303	666.166	6.97725e+06	8.47726e-05	0.00933333	11.0172	1	415	1	1	9.91417	364	36129.9	1	667.441	216	0.99974
112	7278.28	6.87269e+06	8.35022e-05	16.3638	19.269	627	731	12	12	16.5657	635	1.21994e+06	12	607.912	27	0.99976
116	7609.74	6.78053e+06	8.23825e-05	16.6657	17.7472	639	679	10	10	17.4002	667	780172	10	762.465	11	0.993325
198	514.141	6.71663e+06	8.16061e-05	16.6657	24.8385	639	919	1	1	17.517	671	168111	1	515.444	71	0.998798
138	7610.23	6.50878e+06	7.90808e-05	17.6308	20.6805	675	779	10	10	17.9812	687	584793	10	762.51	27	0.99945
117	14641.1	6.28988e+06	7.64211e-05	17.4002	20.327	667	767	24	24	17.517	671	1.01792e+06	24	611.44	26	0.99998
307	802.217	6.23997e+06	7.58148e-05	0.00933333	11.0172	1	415	1	1	8.44967	301	36426.1	1	803.536	216	0.999831
214	591.667	6.22995e+06	7.5693e-05	17.0792	24.8385	655	919	1	1	18.566	707	129602	1	593.007	67	0.994239
194	1196.92	6.22371e+06	7.56172e-05	18.683	24.8385	711	919	2	2	23.5288	875	134866	2	599.773	53	0.997525
127	16056.5	6.17191e+06	7.49878e-05	17.1862	19.7397	659	747	21	21	17.4002	667	654589	21	766.087	23	0.999173
153	18525.3	5.79582e+06	7.04184e-05	17.8642	21.7465	683	815	25	25	18.566	707	366792	25	742.489	34	0.999568
304	757.21	5.5598e+06	6.75508e-05	0.00933333	10.9532	1	412	1	1	3.46433	118	35101.4	1	758.511	213	0.999733
300	740.184	5.39066e+06	6.54958e-05	0.00933333	10.9743	1	413	1	1	7.80033	272	35612.4	1	741.485	214	0.999759
213	15193.5	4.84184e+06	5.88277e-05	1.215	3.701	42	126	14	22	1.3335	46	133402	15	1014.53	79	0.999854
241	502.099	4.77179e+06	5.79766e-05	17.2858	24.8385	663	919	1	1	19.857	751	86315	1	503.323	65	0.998393
169	15260.5	4.52211e+06	5.4943e-05	18.917	20.2092	719	763	21	24	19.5047	739	248718	24	637.257	40	0.999609
123	10764.2	4.47711e+06	5.43963e-05	16.8658	18.683	647	711	16	16	17.0792	655	858674	16	674.196	17	0.996418
107	14598.6	4.40269e+06	5.3492e-05	16.5657	18.332	635	699	26	26	16.6657	639	756509	26	562.848	17	0.99673
216	1091.84	4.31507e+06	5.24275e-05	18.683	24.8385	711	919	1	1	19.7397	747	113911	1	1093.42	53	0.997297
167	16345.6	4.17636e+06	5.07422e-05	17.4002	19.7397	667	747	28	28	18.332	699	262065	28	585.148	21	0.999653
225	1135.87	4.1733e+06	5.0705e-05	18.683	24.8385	711	919	1	1	19.269	731	101444	1	1137.46	53	0.997747
154	2231.23	4.03205e+06	4.89888e-05	17.1862	21.1537	659	795	3	3	17.517	671	286622	3	745.204	35	0.993435
266	1179.89	3.77982e+06	4.59242e-05	19.3865	24.8385	735	919	1	2	20.7983	783	64732.9	1	1181.5	94	0.997006
240	1047.82	3.26609e+06	3.96825e-05	19.0343	24.8385	723	919	1	1	24.4815	907	86495	1	1049.37	50	0.995991
157	15291.4	3.19892e+06	3.88664e-05	17.9812	20.7983	687	783	22	22	18.683	711	334980	22	696.511	25	0.999992
223	9283.59	3.08499e+06	3.74821e-05	19.269	24.8385	731	919	13	13	20.7983	783	76628.4	13	715.574	48	0.999462
126	3107.33	2.94308e+06	3.5758e-05	15.874	16.7622	607	643	5	5	16.2623	623	684158	5	622.863	10	0.993295
164	16624.9	2.85838e+06	3.4729e-05	18.566	21.8652	707	819	23	23	19.0343	723	163257	23	724.292	29	0.999969
141	16356	2.84555e+06	3.45731e-05	18.332	20.0915	699	759	21	21	18.566	707	458456	21	780.361	16	0.997952
171	15335.5	2.76719e+06	3.36209e-05	20.2092	21.8652	763	819	16	19	20.4447	771	227772	19	808.638	31	0.999706
259	644.504	2.74515e+06	3.33532e-05	18.4492	24.8385	703	919	1	1	24.4815	907	66430.9	1	645.779	55	0.993762
267	701.205	2.73735e+06	3.32584e-05	18.4492	24.8385	703	919	1	1	21.628	811	63382.3	1	702.494	55	0.994124
250	1349.1	2.66306e+06	3.23558e-05	19.3865	24.8385	735	919	2	2	20.0915	759	67310.7	2	675.891	47	0.997267
210	1329	2.51464e+06	3.05525e-05	21.628	24.8385	811	919	2	2	23.767	883	120999	2	665.838	28	0.993463
260	1465.18	2.5029e+06	3.04099e-05	18.683	24.8385	711	919	2	2	20.327	767	69944.4	2	733.954	53	0.99763
156	5252.43	2.48026e+06	3.01349e-05	17.1862	19.5047	659	739	9	9	17.8642	683	305985	9	584.969	21	0.997239
144	6067.6	2.46843e+06	2.99911e-05	16.9772	18.683	651	711	10	10	17.9812	687	309234	10	608.14	16	0.997755
318	699.564	2.38618e+06	2.89917e-05	18.683	24.8385	711	919	1	1	20.9163	787	28267.6	1	700.852	53	0.994564
235	7308.41	2.32848e+06	2.82907e-05	21.1537	24.8385	795	919	13	13	22.1028	827	66382.3	13	563.529	32	0.991034
246	858.598	2.24792e+06	2.73119e-05	20.0915	24.8385	759	919	1	1	24.4815	907	82625.5	1	860.067	41	0.993179
243	7840.84	2.10334e+06	2.55553e-05	20.0915	24.8385	759	919	13	13	22.697	847	62238.2	13	604.499	41	0.998433
271	1118.84	2.09062e+06	2.54008e-05	18.917	24.8385	719	919	2	2	24.1242	895	58366.5	2	560.715	51	0.9974
287	1223.92	2.07802e+06	2.52476e-05	19.857	24.8385	751	919	1	2	21.2722	799	50578.2	2	613.277	77	0.996246
296	1162.87	2.0196e+06	2.45378e-05	18.332	24.8385	699	919	2	2	23.1722	863	33340.4	2	582.638	56	0.998491
277	1437.15	1.96194e+06	2.38374e-05	19.5047	24.8385	739	919	2	2	22.697	847	56389	2	719.935	46	0.99658
269	923.261	1.93135e+06	2.34657e-05	19.5047	24.8385	739	919	1	1	24.6002	911	47506.3	1	924.609	46	0.99428
257	1407.14	1.88344e+06	2.28835e-05	20.6805	24.8385	779	919	2	2	24.3627	903	64054.2	2	704.922	36	0.996144
256	3943.47	1.83123e+06	2.22492e-05	19.3865	24.8385	735	919	7	7	24.7193	915	44461.3	7	564.691	47	0.997536
150	16271.6	1.82337e+06	2.21536e-05	18.683	20.327	711	767	23	23	18.8	715	303946	23	708.92	15	0.99856
283	1495.19	1.72641e+06	2.09757e-05	19.3865	24.8385	735	919	2	2	24.3627	903	51627.4	2	748.979	47	0.997342
205	7765.34	1.70931e+06	2.07679e-05	18.683	19.622	711	743	11	12	18.917	719	161002	12	648.52	18	0.996471
229	8181.37	1.66504e+06	2.023e-05	18.4492	21.3905	703	803	12	12	19.3865	735	91692.5	12	683.199	26	0.998058
183	2523.41	1.52135e+06	1.84842e-05	17.7472	20.2092	679	763	4	4	18.332	699	129084	4	632.234	22	0.994435
187	14419.1	1.49883e+06	1.82106e-05	19.5047	21.7465	739	815	19	19	20.2092	763	183223	19	760.377	20	0.999633
211	15218.5	1.43333e+06	1.74148e-05	21.3905	23.8858	803	887	24	24	22.1028	827	144021	24	635.503	22	0.999823
222	15735.7	1.42744e+06	1.73432e-05	23.6477	24.8385	879	919	20	22	24.6002	911	95454.2	20	788.284	27	0.996613
293	1379.11	1.34405e+06	1.633e-05	20.7983	24.8385	783	919	2	2	24.2433	899	47727	2	690.902	35	0.994602
262	7618.25	1.30831e+06	1.58958e-05	19.269	21.5095	731	807	5	5	20.6805	779	83825.1	5	1525.61	20	0.992263
188	16285.1	1.28317e+06	1.55904e-05	19.5047	20.9163	739	787	23	23	19.622	743	222776	23	709.501	13	0.996282
202	15291.5	1.25445e+06	1.52414e-05	19.9742	22.3405	755	835	21	21	20.327	767	150554	21	729.623	21	0.99992
264	14654.9	1.20684e+06	1.46629e-05	21.8652	24.8385	819	919	23	23	23.053	859	59364.1	23	638.567	26	0.997719
298	853.642	1.16396e+06	1.41419e-05	20.5625	24.8385	775	919	1	1	24.6002	911	40488	1	854.973	37	0.991009
180	7773.84	1.11539e+06	1.35519e-05	18.566	19.7397	707	747	11	11	18.917	719	189738	11	708.158	11	0.998259
242	10247.6	1.09817e+06	1.33427e-05	21.9843	24.8385	823	919	15	15	22.697	847	54424.3	15	684.602	25	0.997161
274	11662.3	1.06792e+06	1.2975e-05	21.9843	24.8385	823	919	20	20	22.2215	831	33254.8	20	584.473	25	0.997994
218	14348	1.06101e+06	1.28911e-05	23.053	24.8385	859	919	17	17	23.41	871	115155	17	845.53	16	0.99543
199	3113.13	964171	1.17145e-05	18.0982	19.269	691	731	5	5	18.683	711	145146	5	624.011	11	0.993627
294	1553.23	909399	1.10491e-05	21.1537	24.8385	795	919	2	2	23.2912	867	47926.9	2	778.011	32	0.990664
268	4883.18	896938	1.08977e-05	18.2152	19.1518	695	727	9	9	19.0343	723	45653.1	9	543.901	9	0.99443
252	6665.22	860301	1.04525e-05	19.857	22.4593	751	839	11	11	20.6805	779	92414.1	11	607.295	23	0.997485
215	15732.7	844171	1.02566e-05	20.9163	22.4593	787	839	25	25	21.8652	819	103811	25	630.708	14	0.999635
184	8032.07	817815	9.93634e-06	20.327	22.1028	767	827	11	11	20.5625	775	164835	11	731.644	16	0.996023
232	3798.13	816156	9.91618e-06	18.917	20.6805	719	779	7	7	20.2092	763	104773	7	543.913	16	0.99716
286	3898.21	768755	9.34026e-06	21.1537	23.6477	795	879	5	5	21.628	811	43051.6	5	781.11	22	0.998665
178	14574.5	721877	8.7707e-06	19.0343	20.4447	723	771	23	23	19.5047	739	193376	23	635.076	13	0.990848
329	1108.87	718016	8.7238e-06	20.4447	24.8385	771	919	2	2	21.8652	819	22403.3	2	555.632	38	0.995133
221	15249.5	652522	7.92805e-06	21.1537	22.4593	795	839	17	19	21.7465	815	108356	19	804.11	18	0.991803
270	3646.97	641199	7.79048e-06	21.8652	24.8385	819	919	6	6	22.5787	843	31486.4	6	609.159	26	0.994957
279	13254.7	640392	7.78068e-06	19.9742	21.3905	755	803	21	21	21.1537	795	57689.2	21	632.568	13	0.997617
310	10037.3	626205	7.6083e-06	22.9342	24.8385	855	919	15	15	23.053	859	36054.1	15	670.559	17	0.998903
220	7328.23	614106	7.4613e-06	19.7397	21.1537	747	795	13	13	20.327	767	112332	13	565.06	13	0.99422
247	3878.18	612897	7.44661e-06	18.0982	19.1518	691	727	6	6	19.0343	723	128291	6	647.745	10	0.996494
316	4182.85	601705	7.31064e-06	21.0358	24.1242	791	895	8	8	24.005	891	34355.7	8	524.161	27	0.999046
233	7611.26	561144	6.81782e-06	20.7983	21.7465	783	815	10	12	21.0358	791	72189.2	10	762.583	13	0.994422
261	2908.72	481387	5.84878e-06	18.683	19.9742	711	755	5	5	19.0343	723	62117.4	5	583.043	12	0.995646
282	7576.25	284596	3.4578e-06	21.3905	22.2215	803	831	10	10	21.8652	819	34831.3	10	759.079	8	0.992017
295	3629.03	240958	2.92761e-06	21.0358	22.2215	791	831	6	6	21.3905	803	40310.7	6	606.123	11	0.997693
238	5078.49	214257	2.60319e-06	11.3523	11.82	427	443	7	7	11.7028	439	83753	7	726.956	5	0.994137

## Sheet: 3ac
Feature_ID	Mass	Intensity	Relative_Intensity	Min_time	Max_time	Min_scan	Max_scan	Min_charge	Max_charge	Apex_time	Apex_scan	Apex_intensity	Rep_charge	Rep_average_mz	Envelope_num	EC_score	Note
0	15277.5	1.01185e+11	0.78484	11.5893	24.8822	411	903	12	30	12.696	451	5.10754e+08	22	695.882	2080	1	3ac
1	15376.5	7.89438e+09	0.0599041	12.1742	22.6182	431	827	14	28	12.696	451	8.15386e+07	21	733.687	746	1	3ac + 98.97 Da
5	15319.5	3.6962e+09	0.0280475	12.0572	23.8092	427	867	17	27	12.696	451	3.60989e+07	21	730.973	821	1	3ac + 42.00 Da
2	15652.7	2.78457e+09	0.0211299	12.6012	13.8333	447	499	16	27	12.9803	463	4.64337e+07	20	784.144	137	0.999853
6	15260.5	2.17736e+09	0.0165222	11.9402	21.0768	423	775	21	29	13.8333	499	1.4334e+07	27	566.571	474	1
23	15219.4	9.5034e+08	0.00721136	13.075	22.4995	467	823	21	27	13.9282	503	1.02923e+07	25	610.173	378	1
3	15923.3	7.04451e+08	0.00534551	12.1742	22.9755	431	839	23	24	12.696	451	3.12123e+07	24	664.903	124	1
8	15486.6	6.54347e+08	0.00496531	12.4082	13.7387	439	495	19	26	13.2647	475	1.61317e+07	22	705.391	73	0.994811
25	15292.5	6.51729e+08	0.00494544	13.4542	17.8062	483	663	21	27	14.023	507	8.12328e+06	23	666.322	154	0.999994
14	15235.5	6.45735e+08	0.00489996	11.0972	24.8822	394	903	24	28	13.1698	471	2.23643e+07	24	636.224	198	1
17	3799.13	6.43832e+08	0.00488552	11.2385	24.8822	399	903	5	7	13.7387	495	1.22988e+07	5	761.313	300	0.999992
4	14039	4.95968e+08	0.0037635	12.1742	21.1942	431	779	23	24	12.7907	455	2.46603e+07	23	611.789	94	1
10	15995.7	3.91786e+08	0.00297294	11.0972	23.8092	394	867	21	21	13.549	487	2.45642e+07	21	763.191	120	1
24	15248.4	3.37966e+08	0.00256455	12.1742	16.6037	431	615	25	27	13.9282	503	1.01159e+07	25	611.335	98	0.999988
11	15843.2	3.32549e+08	0.00252345	11.2385	15.8268	399	583	26	26	13.7387	495	2.2278e+07	26	610.751	47	0.999999
33	3898.19	3.16698e+08	0.00240316	12.1742	24.286	431	883	5	6	12.8855	459	1.17051e+07	5	781.138	215	0.999971
15	15233.5	2.55103e+08	0.00193577	11.0972	13.3595	394	479	19	21	13.075	467	1.7253e+07	21	726.874	46	0.999071
57	15603.7	2.52172e+08	0.00191353	14.7813	18.1498	539	675	21	28	16.0262	591	4.57378e+06	23	679.86	178	0.999994
37	15233.5	2.35143e+08	0.00178431	13.1698	14.3073	471	519	15	18	13.9282	503	1.07603e+07	18	847.851	31	0.994025
21	15233.5	2.00202e+08	0.00151917	13.4542	21.3122	483	783	26	26	13.7387	495	1.53622e+07	26	587.284	76	1
44	3629.03	1.83192e+08	0.0013901	13.1698	16.0262	471	591	5	6	13.3595	479	9.02143e+06	5	727.271	62	0.996929
66	15589.7	1.81937e+08	0.00138057	14.497	16.8967	527	627	18	25	15.2558	559	3.51343e+06	24	650.99	95	0.999488
31	16057.6	1.80587e+08	0.00137033	12.8855	16.0262	459	591	21	21	13.7387	495	9.94358e+06	21	766.143	34	0.999943
16	14766.9	1.71453e+08	0.00130101	13.4542	17.1912	483	639	29	29	13.9282	503	2.0368e+07	29	510.538	40	0.999987
29	14542.9	1.6115e+08	0.00122283	12.1742	16.4098	431	607	22	22	13.4542	483	8.94272e+06	22	662.474	45	0.999998
46	14545.6	1.51825e+08	0.00115208	12.0572	20.371	427	751	23	23	14.2125	515	7.34425e+06	23	633.831	82	1
89	15617.7	1.39631e+08	0.00105954	16.0262	21.4302	591	787	19	27	17.389	647	1.92413e+06	22	711.353	226	1
26	15374.4	1.35932e+08	0.00103148	13.3595	17.4995	479	651	27	27	13.9282	503	1.38577e+07	27	570.795	44	0.999998
27	16065.2	1.28171e+08	0.000972587	13.2647	16.1213	475	595	20	20	13.8333	499	1.15169e+07	20	804.781	31	0.999895
28	14667.9	1.24474e+08	0.00094453	13.3595	18.033	479	671	26	26	13.8333	499	9.2261e+06	26	565.52	49	1
12	13908.2	1.0737e+08	0.000814746	11.0972	13.3595	394	479	21	21	13.075	467	1.98162e+07	21	663.726	23	0.997243
86	15776.7	9.89309e+07	0.000750707	17.0942	24.0477	635	875	20	27	17.2902	643	2.244e+06	23	687.386	273	1
51	7428.01	9.57195e+07	0.000726338	12.1742	14.3073	431	519	11	11	13.1698	471	8.13678e+06	11	676.716	23	0.996337
43	7827.86	9.13664e+07	0.000693305	12.6012	14.1178	447	511	13	13	12.8855	459	1.17074e+07	13	603.538	17	0.993276
19	15321.5	8.43355e+07	0.000639954	13.3595	14.023	479	507	17	17	13.8333	499	1.53713e+07	17	902.847	8	0.995385
61	2910.72	8.22891e+07	0.000624426	12.2913	17.389	435	647	5	5	14.023	507	4.16543e+06	5	583.524	54	0.998543
59	15291.5	8.21014e+07	0.000623001	15.6363	22.857	575	835	22	24	16.0262	591	4.07082e+06	22	696.518	132	1
34	15973	7.31425e+07	0.000555019	12.0572	13.3595	427	479	22	22	12.6012	447	5.15006e+06	22	727.516	14	0.995847
62	15294.5	6.93676e+07	0.000526374	14.7813	17.0942	539	635	25	26	15.2558	559	3.48944e+06	25	613.177	47	0.999807
49	16632.4	6.8907e+07	0.00052288	14.4022	18.3792	523	683	24	26	14.497	527	6.65436e+06	24	694.467	44	0.999983
70	14501.5	6.3114e+07	0.000478921	11.3557	13.8333	403	499	21	23	12.4082	439	3.51136e+06	21	691.995	29	0.999929
38	7291.08	6.21447e+07	0.000471566	12.1742	14.1178	431	511	11	11	12.7907	455	7.47428e+06	11	664.253	21	0.997679
35	7826.38	6.14623e+07	0.000466388	12.8855	13.9282	459	503	13	13	13.3595	479	1.16588e+07	13	603.424	12	0.997424
95	15204.4	6.02716e+07	0.000457352	14.9712	18.847	547	699	21	25	16.9967	631	1.27392e+06	21	725.489	76	0.999997
52	14486.1	5.53653e+07	0.000420122	13.6438	14.9712	491	547	21	21	14.4022	523	5.05193e+06	21	691.264	15	0.992574
85	15245.4	5.16525e+07	0.000391949	15.5403	17.8062	571	663	21	27	17.1912	639	1.88774e+06	21	727.443	70	0.999904
79	15260.5	5.01726e+07	0.00038072	15.922	22.4995	587	823	19	20	16.6037	615	1.95972e+06	20	764.517	73	1
53	7025.43	4.70817e+07	0.000357265	14.1178	20.7237	511	763	12	12	14.4022	523	4.39729e+06	12	586.831	64	0.999989
227	15192.5	4.57072e+07	0.000346835	11.2385	13.3595	399	479	23	23	12.0572	427	113420	23	661.96	21	0.999781
58	14911.4	4.55039e+07	0.000345292	14.8763	16.7018	543	619	22	22	14.9712	547	4.5451e+06	22	679.232	20	0.999763
106	7288.32	4.53881e+07	0.000344414	11.0972	13.075	394	467	11	11	12.2913	435	1.22552e+06	11	663.998	20	0.99484
139	530.134	4.07789e+07	0.000309438	0.00933333	12.1742	1	431	1	1	0.0306667	2	374257	1	531.447	158	0.999918
173	5078.82	4.01801e+07	0.000304894	11.8233	13.2647	419	475	9	9	12.1742	431	219925	9	565.669	15	0.996137
151	518.128	3.97287e+07	0.000301469	0.00933333	11.0972	1	394	1	1	9.89183	345	305768	1	519.432	148	0.999758
81	14512.9	3.95727e+07	0.000300285	15.4455	17.6958	567	659	21	23	16.3143	603	2.63071e+06	21	692.539	41	0.999953
65	15873.4	3.65376e+07	0.000277255	16.4098	20.136	607	743	26	26	16.5063	611	3.61257e+06	26	611.91	35	0.999977
147	606.165	3.47862e+07	0.000263964	0.00933333	12.1742	1	431	1	1	0.149167	6	307593	1	607.514	158	0.999917
160	535.155	3.40648e+07	0.00025849	0.00933333	11.1198	1	395	1	1	10.5737	374	261059	1	536.468	149	0.99963
69	14557.4	3.33609e+07	0.000253149	15.6363	17.8062	575	663	22	22	15.922	587	2.29903e+06	22	663.128	23	0.999873
76	16407.6	3.17369e+07	0.000240826	15.161	20.4883	555	755	27	27	15.4455	567	2.76391e+06	27	609.086	51	0.999999
82	7294.12	2.93973e+07	0.000223072	13.4542	14.8763	483	543	12	12	14.497	527	3.22741e+06	12	609.235	16	0.996674
64	8110.46	2.9278e+07	0.000222167	14.2125	15.7312	515	579	12	12	14.4022	523	3.91419e+06	12	677.312	17	0.995472
120	15245.5	2.81079e+07	0.000213288	17.9232	22.2612	667	815	20	28	18.4962	687	603320	21	727.443	156	0.999993
112	7802.85	2.80157e+07	0.000212588	15.6363	18.6132	575	691	10	12	17.0942	635	798720	12	651.657	36	0.999742
75	15293.5	2.63842e+07	0.000200208	16.7992	21.9048	623	803	20	20	16.8967	627	1.82535e+06	20	766.168	46	0.999998
99	15293.5	2.41489e+07	0.000183247	17.9232	23.2138	667	847	17	21	18.2633	679	998024	21	729.732	64	0.999999
87	7802.34	2.39819e+07	0.000181979	15.5403	17.9232	571	667	12	12	16.6037	615	2.13536e+06	12	651.619	25	0.998776
74	16572.1	2.27086e+07	0.000172317	15.161	16.5063	555	611	25	25	15.2558	559	2.9537e+06	25	664.315	15	0.994311
83	4892.81	2.20007e+07	0.000166946	13.7387	15.0663	495	551	9	9	14.2125	515	3.79278e+06	9	545.004	15	0.992642
170	15235.5	1.97865e+07	0.000150144	0.00933333	2.2805	1	78	14	25	0.0306667	2	229899	19	803.373	201	0.999966
138	530.135	1.87351e+07	0.000142166	15.4455	24.8822	567	903	1	1	16.7018	619	379445	1	531.448	85	0.999146
78	5080.15	1.82468e+07	0.00013846	14.5918	16.1213	531	595	9	9	14.6865	535	2.99138e+06	9	565.831	17	0.995315
191	502.097	1.77226e+07	0.000134482	0.00933333	11.1198	1	395	1	1	10.24	360	145572	1	503.322	149	0.999791
90	16464.1	1.54333e+07	0.00011711	15.7312	16.9967	579	631	24	24	16.0262	591	1.57496e+06	24	687.451	14	0.993051
100	14417.8	1.49829e+07	0.000113693	17.4995	20.371	651	751	16	16	17.9232	667	692593	16	902.696	26	0.991891
98	5086.49	1.44092e+07	0.00010934	16.7992	22.4995	623	823	7	7	17.0942	635	1.16789e+06	7	728.113	51	0.999845
110	8121.86	1.4196e+07	0.000107722	15.922	18.4962	587	687	13	13	17.5978	655	811630	13	626.162	26	0.999624
158	550.495	1.32494e+07	0.000100539	16.0262	24.8822	591	903	1	1	17.8062	663	273269	1	551.812	79	0.998135
102	3827.12	1.2938e+07	9.81757e-05	15.8268	20.371	583	751	6	6	16.4098	607	1.16375e+06	6	639.258	43	0.998874
172	521.589	1.27672e+07	9.68799e-05	16.7992	24.8822	623	903	1	1	20.0187	739	210883	1	522.892	71	0.998084
152	773.309	1.18751e+07	9.01108e-05	18.1498	24.8822	675	903	1	1	21.0768	775	261360	1	774.737	58	0.997267
105	4846.7	1.16277e+07	8.82331e-05	14.7813	17.1912	539	639	8	8	15.2558	559	1.29242e+06	8	607.235	26	0.997681
234	592.147	1.08995e+07	8.27072e-05	0.00933333	11.3557	1	403	1	1	10.5737	374	88888.2	1	593.401	151	0.999757
176	518.13	1.01533e+07	7.70452e-05	16.5063	24.8822	611	903	1	1	18.7302	695	206757	1	519.433	74	0.998774
228	682.195	9.79099e+06	7.42959e-05	0.00933333	11.1198	1	395	1	1	10.24	360	73107.9	1	683.476	149	0.999529
104	3123.7	9.19402e+06	6.9766e-05	14.3073	15.5403	519	571	5	5	14.497	527	1.74609e+06	5	626.142	14	0.991334
93	10801.8	8.95035e+06	6.7917e-05	16.2168	18.7302	599	695	17	17	16.4098	607	1.08304e+06	17	636.812	25	0.999796
258	550.494	8.81663e+06	6.69023e-05	0.00933333	10.9787	1	390	1	1	10.2192	359	68579.8	1	551.734	147	0.999791
118	16019.9	8.40967e+06	6.38142e-05	17.2902	19.3155	643	715	20	20	18.4962	687	701885	20	802.508	19	0.999669
114	7660.75	8.24933e+06	6.25975e-05	17.4995	19.4327	651	719	8	8	17.5978	655	851282	8	959.211	18	0.998022
255	784.206	8.23896e+06	6.25188e-05	0.00933333	11.2385	1	399	1	1	2.99083	102	70819.8	1	785.52	150	0.99984
111	7617.73	8.01494e+06	6.08189e-05	17.5978	19.9015	655	735	8	8	18.033	671	1.12204e+06	8	953.831	21	0.99791
167	628.509	7.77619e+06	5.90072e-05	17.6958	24.8822	659	903	1	1	18.7302	695	220900	1	629.871	62	0.992673
115	15221.4	7.68004e+06	5.82776e-05	17.9232	22.2612	667	815	23	23	18.7302	695	995588	23	663.231	38	0.999999
126	15142.3	7.43704e+06	5.64337e-05	17.8062	21.3122	663	783	24	24	18.033	671	726261	24	632.337	31	0.999995
199	535.157	7.10917e+06	5.39457e-05	17.6958	24.8822	659	903	1	1	20.7237	763	142725	1	536.47	62	0.992094
131	6263.24	7.02653e+06	5.33186e-05	18.1498	21.7865	675	799	9	9	18.6132	691	411153	9	697.359	32	0.99437
328	4177.7	6.99774e+06	5.31002e-05	0.00933333	10.9787	1	390	8	8	6.15417	209	48307.6	8	523.517	147	0.999957
185	1240.95	6.97544e+06	5.2931e-05	17.8062	24.8822	663	903	2	2	19.7842	731	161465	2	621.838	61	0.999007
134	7603.72	6.90425e+06	5.23908e-05	17.5978	18.964	655	703	12	14	17.6958	659	500405	13	586.281	30	0.997755
101	7890.35	6.70242e+06	5.08592e-05	16.1213	16.9967	595	631	13	13	16.7018	619	1.40822e+06	13	608.346	10	0.99084
210	536.479	6.59046e+06	5.00097e-05	17.2902	24.8822	643	903	1	1	20.0187	739	115648	1	537.718	66	0.997908
279	726.186	6.49019e+06	4.92488e-05	0.00933333	10.9787	1	390	1	1	5.00267	170	50754.7	1	727.481	147	0.999811
273	623.226	6.17323e+06	4.68436e-05	0.00933333	10.9787	1	390	1	1	8.99667	310	52589.7	1	624.494	147	0.999767
195	1196.92	5.80996e+06	4.40871e-05	17.6958	24.8822	659	903	2	2	20.371	751	119197	2	599.773	62	0.998357
277	578.095	5.73765e+06	4.35384e-05	0.00933333	10.9787	1	390	1	1	9.89183	345	51127.7	1	579.342	147	0.999532
295	590.17	5.70706e+06	4.33062e-05	0.00933333	10.9787	1	390	1	1	3.70083	126	42457.1	1	591.424	147	0.9998
282	576.116	5.689e+06	4.31692e-05	0.00933333	10.9787	1	390	1	1	10.24	360	48352.1	1	577.363	147	0.999636
188	1284.97	5.67547e+06	4.30665e-05	18.033	24.8822	671	903	2	2	21.0768	775	135928	2	643.816	59	0.998176
215	8463.65	5.51234e+06	4.18287e-05	18.1498	22.7373	675	831	15	15	19.9015	735	172434	15	565.601	40	0.999427
278	591.666	5.39711e+06	4.09543e-05	0.00933333	10.9358	1	388	1	1	0.741333	26	54332.2	1	592.92	145	0.999763
109	3115.33	5.01708e+06	3.80706e-05	15.8268	17.1912	583	639	5	5	15.922	587	899515	5	624.463	15	0.99485
293	666.166	4.86963e+06	3.69517e-05	0.00933333	10.9787	1	390	1	1	10.2192	359	40899.1	1	667.441	147	0.999734
291	684.192	4.79153e+06	3.6359e-05	0.00933333	10.9787	1	390	1	1	10.5737	374	44904.5	1	685.473	147	0.999693
301	662.444	4.78736e+06	3.63274e-05	0.00933333	10.9787	1	390	1	1	9.60633	333	38578.4	1	663.719	147	0.99979
238	502.099	4.30238e+06	3.26472e-05	17.6958	24.8822	659	903	1	1	19.6672	727	86843	1	503.323	62	0.998122
303	802.217	4.18082e+06	3.17248e-05	0.149167	10.9787	6	390	1	1	9.91267	346	37377	1	803.536	145	0.999799
124	3777.09	4.15333e+06	3.15163e-05	15.4455	16.6037	567	615	6	6	15.922	587	784799	6	630.915	13	0.996069
299	757.21	3.96463e+06	3.00844e-05	0.00933333	10.9787	1	390	1	1	9.82917	342	35643	1	758.511	147	0.999733
294	740.184	3.85751e+06	2.92715e-05	0.00933333	10.9787	1	390	1	1	9.42533	326	36110.9	1	741.485	147	0.999741
117	3628.02	3.68831e+06	2.79876e-05	16.8967	18.033	627	671	6	6	16.9967	631	576073	6	606.048	12	0.996615
128	7891.87	3.60744e+06	2.73739e-05	17.5978	19.7842	655	731	13	13	17.9232	667	511858	13	608.463	20	0.99967
181	3967.18	3.32633e+06	2.52408e-05	17.4995	20.0187	651	739	6	6	19.1982	711	164652	6	662.584	23	0.995023
150	15193.5	3.32462e+06	2.52278e-05	19.081	21.0768	707	775	22	23	20.2537	747	299682	22	692.056	24	0.999902
245	576.511	3.11028e+06	2.36014e-05	18.7302	24.8822	695	903	1	1	20.2537	747	81360.1	1	577.758	53	0.993029
129	5060.47	3.04085e+06	2.30746e-05	17.1912	18.1498	639	675	7	7	17.8062	663	580965	7	724.389	10	0.994261
140	7624.24	2.98536e+06	2.26535e-05	18.4962	21.0768	687	775	11	11	18.7302	695	280654	11	694.551	23	0.999518
223	1135.87	2.93335e+06	2.22588e-05	19.55	24.8822	723	903	1	1	20.371	751	103391	1	1137.46	46	0.996106
132	5063.82	2.93091e+06	2.22403e-05	18.033	20.4883	671	755	7	7	18.1498	675	577116	7	724.868	22	0.99864
135	7603.73	2.79126e+06	2.11806e-05	18.4962	21.0768	687	775	11	11	18.6132	691	500139	11	692.695	23	0.999435
247	1152.89	2.76491e+06	2.09807e-05	19.081	24.8822	707	903	2	2	21.0768	775	78555.8	2	577.75	50	0.997613
206	9105.51	2.75621e+06	2.09146e-05	20.2537	24.8822	747	903	12	12	21.0768	775	131652	12	760.257	40	0.999259
180	8122.92	2.71443e+06	2.05976e-05	18.2633	20.136	679	743	13	13	19.081	707	187113	13	626.23	17	0.994849
148	5443.51	2.70306e+06	2.05113e-05	18.033	19.55	671	723	8	9	18.6132	691	316770	8	681.872	21	0.996097
239	1349.1	2.65968e+06	2.01822e-05	19.081	24.8822	707	903	2	2	21.0768	775	73310.7	2	675.891	50	0.997149
156	16062	2.64301e+06	2.00557e-05	18.847	20.7237	699	763	22	22	19.9015	735	224819	22	731.557	17	0.998547
208	15236.5	2.61671e+06	1.98561e-05	2.399	4.41083	82	150	15	16	2.63567	90	90367.3	15	1017.4	36	0.999445
137	5632.6	2.45125e+06	1.86006e-05	17.1912	18.4962	639	687	10	10	18.1498	675	418137	10	564.619	13	0.997204
241	1407.14	2.42892e+06	1.84311e-05	19.1982	24.8822	711	903	2	2	21.0768	775	73439.5	2	704.921	49	0.997421
248	1047.82	2.36823e+06	1.79706e-05	19.9015	24.8822	735	903	1	1	20.371	751	86498.6	1	1049.37	43	0.994346
154	15300.5	2.2675e+06	1.72062e-05	20.4883	22.1423	755	811	21	22	20.6058	759	203195	21	730.062	25	0.999356
177	16410.2	2.14807e+06	1.63e-05	19.081	21.0768	707	775	26	26	20.0187	739	192327	26	632.568	18	0.99962
155	8688.63	2.12828e+06	1.61498e-05	18.847	20.9592	699	771	12	12	20.0187	739	135287	12	725.504	19	0.994506
144	16652.3	2.10373e+06	1.59635e-05	19.1982	20.7237	711	763	23	23	19.3155	715	350924	23	725.482	14	0.9945
186	15588.7	2.07613e+06	1.57541e-05	19.6672	21.1942	727	779	21	24	20.6058	759	160751	22	710.027	24	0.999786
171	16312.4	1.99517e+06	1.51397e-05	19.55	21.6677	723	795	23	23	20.6058	759	244244	23	710.688	19	0.9997
201	15375.4	1.91675e+06	1.45447e-05	22.6182	24.8822	827	903	21	21	22.9755	839	122566	21	733.623	20	0.999627
127	3783.35	1.90725e+06	1.44726e-05	16.8967	17.8062	627	663	6	6	17.0942	635	564647	6	631.959	10	0.992812
235	6273.23	1.90306e+06	1.44408e-05	19.1982	21.7865	711	799	9	9	21.3122	783	91433.1	9	698.454	23	0.995153
271	1437.15	1.8666e+06	1.41642e-05	19.7842	24.8822	731	903	2	2	20.6058	759	56826.6	2	719.935	44	0.995649
196	5284.47	1.85573e+06	1.40817e-05	18.2633	19.6672	679	727	8	8	19.1982	711	164875	8	661.971	13	0.992161
272	644.505	1.81575e+06	1.37783e-05	20.0187	24.8822	739	903	1	1	24.286	883	55968.4	1	645.779	42	0.990815
178	7689.24	1.79926e+06	1.36531e-05	18.847	20.2537	699	747	8	8	19.7842	731	216180	8	962.758	13	0.992321
161	7661.26	1.55903e+06	1.18302e-05	19.55	20.371	723	751	8	8	20.136	743	270695	8	959.259	8	0.990572
261	1179.89	1.55094e+06	1.17688e-05	20.371	24.8822	751	903	1	1	21.5497	791	66843.8	1	1181.5	39	0.992346
285	1379.11	1.52384e+06	1.15632e-05	19.6672	24.8822	727	903	2	2	24.4052	887	48697	2	690.902	45	0.99701
216	10302.7	1.48077e+06	1.12364e-05	18.964	20.9592	703	771	14	15	20.136	743	173558	14	737.375	24	0.999707
179	8134.47	1.44267e+06	1.09473e-05	19.3155	21.0768	715	775	12	12	19.9015	735	182064	12	679.294	16	0.998252
162	7298.97	1.20603e+06	9.15155e-06	19.1982	21.1942	711	779	12	12	19.4327	719	228464	12	609.632	18	0.999174
205	15293.5	1.17275e+06	8.89907e-06	22.0233	24.0477	807	875	20	20	22.6182	827	123964	20	766.157	18	0.998786
166	3220.5	1.10505e+06	8.38535e-06	18.3792	19.9015	683	735	5	5	18.847	699	180176	5	645.496	14	0.99243
163	15217.5	1.09057e+06	8.27546e-06	20.2537	22.3805	747	819	21	21	20.4883	755	250488	21	726.098	19	0.999871
174	5077.5	1.08377e+06	8.22384e-06	18.847	20.2537	699	747	9	9	19.6672	727	214581	9	565.522	13	0.996102
211	13940.3	990764	7.51811e-06	19.081	20.7237	707	763	22	22	20.136	743	92792.2	22	635.044	15	0.99976
229	15291.5	965384	7.32551e-06	22.9755	24.8822	839	903	24	24	24.6433	895	81223.4	24	638.546	17	0.999145
183	7900.58	915373	6.94602e-06	19.4327	21.4302	719	787	14	14	20.371	751	182224	14	565.682	18	0.998353
192	7324.87	893141	6.77733e-06	21.0768	22.9755	775	839	12	12	21.3122	783	135896	12	611.784	17	0.99651
175	5940.76	831817	6.31199e-06	18.6132	19.55	691	723	9	9	19.1982	711	209158	9	661.501	9	0.99299
296	1495.19	737769	5.59833e-06	22.1423	24.8822	811	903	2	2	24.4052	887	40513.8	2	748.979	24	0.991407
233	3629.03	705755	5.3554e-06	19.6672	21.4302	727	787	6	6	19.9015	735	113314	6	606.201	16	0.997301
202	7668.23	600526	4.5569e-06	19.6672	20.7237	727	763	11	11	20.2537	747	117276	11	698.552	10	0.991506
267	8882.36	405628	3.07798e-06	22.857	24.8822	835	903	13	13	23.69	863	39839.4	13	684.655	18	0.994318
250	7660.77	295413	2.24165e-06	22.4995	23.5707	823	859	9	9	22.7373	831	58998.8	9	852.705	10	0.990678
270	5321.01	270603	2.05338e-06	23.0945	24.1667	843	879	8	8	23.8092	867	24025.1	8	666.506	10	0.994515
