# Supplementary material for: Evaluation of Protein Ion Relative Ratio Quantification in Top-down Electrospray Ionization-Mass Spectrometry Using Site-Specific Acetylated Recombinant Histone H3 Proteoforms
Source: J Am Soc Mass Spectrom. 2025 Sep 5;36(10):2048–58. doi: 10.1021/jasms.5c00079 (PMC12492392; doi:10.1021/jasms.5c00079)
Supplement: Supplementary file 4 [file js5c00079_si_004.xlsx]

## Sheet: DIMS_NTerm
Mass	Abundance_1	Abundance_2	Abundance_3	Abundance_Mean	Abundance_Std	Abundance_CV	PIRR_0	PIRR_1	PIRR_2	PIRR_Mean	PIRR_Std	PIRR_CV	PIRR_Theoretical	PIRR_Absolute_Error	PIRR_Percent_Error
15152.5	3.59284e+09	3.07227e+09	3.19449e+09	3.28653e+09	2.22263e+08	0.0676285	0.211166	0.211356	0.213471	0.211998	0.00104475	0.00492811	0.25	-0.0380021	-0.152009
15194.5	4.33462e+09	3.69995e+09	3.79781e+09	3.94413e+09	2.78999e+08	0.0707379	0.254764	0.254537	0.253788	0.254363	0.000417146	0.00163997	0.25	0.0043629	0.0174516
15236.5	4.5256e+09	3.87619e+09	3.9793e+09	4.12703e+09	2.84959e+08	0.069047	0.265989	0.266661	0.265916	0.266189	0.000335233	0.00125938	0.25	0.0161888	0.0647551
15278.5	4.56118e+09	3.88761e+09	3.99289e+09	4.14723e+09	2.95848e+08	0.0713364	0.26808	0.267447	0.266825	0.26745	0.000512601	0.00191662	0.25	0.0174505	0.0698018

## Sheet: DIMS_Core
Mass	Abundance_1	Abundance_2	Abundance_3	Abundance_Mean	Abundance_Std	Abundance_CV	PIRR_0	PIRR_1	PIRR_2	PIRR_Mean	PIRR_Std	PIRR_CV	PIRR_Theoretical	PIRR_Absolute_Error	PIRR_Percent_Error
15152.5	4.45673e+09	4.38871e+09	4.37284e+09	4.40609e+09	3.63848e+07	0.00825785	0.490306	0.487978	0.486903	0.488396	0.00142026	0.00290801	0.5	-0.0116043	-0.0232086
15194.5	4.63296e+09	4.60496e+09	4.60809e+09	4.61533e+09	1.25277e+07	0.00271436	0.509694	0.512022	0.513097	0.511604	0.00142026	0.00277609	0.5	0.0116043	0.0232086

## Sheet: DIMS_CTerm
Mass	Abundance_1	Abundance_2	Abundance_3	Abundance_Mean	Abundance_Std	Abundance_CV	PIRR_0	PIRR_1	PIRR_2	PIRR_Mean	PIRR_Std	PIRR_CV	PIRR_Theoretical	PIRR_Absolute_Error	PIRR_Percent_Error
15152.5	4.00439e+09	3.94611e+09	4.02249e+09	3.991e+09	3.25905e+07	0.00816601	0.450109	0.449244	0.449357	0.44957	0.000383773	0.000853644	0.5	-0.0504301	-0.10086
15194.5	4.89211e+09	4.83778e+09	4.92917e+09	4.88635e+09	3.75326e+07	0.00768112	0.549891	0.550756	0.550643	0.55043	0.000383773	0.000697223	0.5	0.0504301	0.10086

## Sheet: WCX_NTerm
Mass	Abundance_1	Abundance_2	Abundance_3	Abundance_Mean	Abundance_Std	Abundance_CV	PIRR_0	PIRR_1	PIRR_2	PIRR_Mean	PIRR_Std	PIRR_CV	PIRR_Theoretical	PIRR_Absolute_Error	PIRR_Percent_Error
15152.5	8.52235e+08	8.64256e+08	1.14417e+09	9.53552e+08	1.34873e+08	0.141443	0.23198	0.230653	0.242199	0.234944	0.00515879	0.0219576	0.25	-0.0150563	-0.0602253
15194.5	9.64957e+08	9.93661e+08	1.2461e+09	1.06824e+09	1.26311e+08	0.118242	0.262663	0.265188	0.263776	0.263876	0.00103336	0.00391609	0.25	0.0138758	0.055503
15236.5	9.97642e+08	9.89714e+08	1.22238e+09	1.06991e+09	1.07862e+08	0.100814	0.271559	0.264135	0.258757	0.264817	0.00524898	0.0198212	0.25	0.0148169	0.0592676
15278.5	8.58917e+08	8.99374e+08	1.11142e+09	9.56571e+08	1.10736e+08	0.115763	0.233798	0.240025	0.235268	0.236364	0.00265734	0.0112426	0.25	-0.0136363	-0.0545454

## Sheet: WCX_Core
Mass	Abundance_1	Abundance_2	Abundance_3	Abundance_Mean	Abundance_Std	Abundance_CV	PIRR_0	PIRR_1	PIRR_2	PIRR_Mean	PIRR_Std	PIRR_CV	PIRR_Theoretical	PIRR_Absolute_Error	PIRR_Percent_Error
15152.5	2.69104e+09	3.66537e+09	3.73956e+09	3.36532e+09	4.77751e+08	0.141963	0.503091	0.50564	0.502093	0.503608	0.00149361	0.00296582	0.5	0.0036081	0.0072162
15194.5	2.65798e+09	3.5836e+09	3.70837e+09	3.31665e+09	4.68529e+08	0.141266	0.496909	0.49436	0.497907	0.496392	0.00149361	0.00300894	0.5	-0.0036081	-0.0072162

## Sheet: WCX_CTerm
Mass	Abundance_1	Abundance_2	Abundance_3	Abundance_Mean	Abundance_Std	Abundance_CV	PIRR_0	PIRR_1	PIRR_2	PIRR_Mean	PIRR_Std	PIRR_CV	PIRR_Theoretical	PIRR_Absolute_Error	PIRR_Percent_Error
15152.5	3.58142e+09	4.14758e+09	4.19319e+09	3.97406e+09	2.78265e+08	0.0700202	0.464158	0.462241	0.464482	0.463627	0.000988893	0.00213295	0.5	-0.0363731	-0.0727462
15194.5	4.13453e+09	4.82518e+09	4.83447e+09	4.59806e+09	3.27787e+08	0.0712881	0.535842	0.537759	0.535518	0.536373	0.000988893	0.00184367	0.5	0.0363731	0.0727462
