# Supplementary material for: Evaluation of Protein Ion Relative Ratio Quantification in Top-down Electrospray Ionization-Mass Spectrometry Using Site-Specific Acetylated Recombinant Histone H3 Proteoforms
Source: J Am Soc Mass Spectrom. 2025 Sep 5;36(10):2048–58. doi: 10.1021/jasms.5c00079 (PMC12492392; doi:10.1021/jasms.5c00079)
Supplement: Supplementary file 5 [file js5c00079_si_005.xlsx]

## Sheet: DIMS_5%
Mass	Abundance_1	Abundance_2	Abundance_3	Abundance_Mean	Abundance_Std	Abundance_CV	PIRR_0	PIRR_1	PIRR_2	PIRR_Mean	PIRR_Std	PIRR_CV	PIRR_Theoretical	PIRR_Absolute_Error	PIRR_Percent_Error
15152.5	2.48714e+08	2.58656e+08	2.50824e+08	2.52732e+08	4.27697e+06	0.016923	0.0187234	0.0192244	0.0194231	0.0191236	0.000294408	0.015395	0.05	-0.0308764	-0.617528
15194.5	4.07151e+09	4.10553e+09	3.90522e+09	4.02742e+09	8.75177e+07	0.0217305	0.306506	0.30514	0.302408	0.304685	0.00170357	0.00559127	0.316667	-0.0119821	-0.0378381
15236.5	4.35868e+09	4.37222e+09	4.17959e+09	4.3035e+09	8.77879e+07	0.0203992	0.328124	0.324962	0.323655	0.32558	0.00187624	0.00576277	0.316667	0.00891353	0.028148
15278.5	4.60473e+09	4.71816e+09	4.5781e+09	4.63366e+09	6.07308e+07	0.0131064	0.346647	0.350674	0.354514	0.350612	0.00321207	0.00916133	0.316667	0.0339449	0.107194

## Sheet: DIMS_75%
Mass	Abundance_1	Abundance_2	Abundance_3	Abundance_Mean	Abundance_Std	Abundance_CV	PIRR_0	PIRR_1	PIRR_2	PIRR_Mean	PIRR_Std	PIRR_CV	PIRR_Theoretical	PIRR_Absolute_Error	PIRR_Percent_Error
15152.5	8.85905e+09	8.77224e+09	8.30605e+09	8.64578e+09	2.42826e+08	0.0280861	0.737821	0.730754	0.731349	0.733308	0.00320057	0.00436456	0.75	-0.0166918	-0.0222558
15194.5	1.86904e+09	1.89132e+09	1.78626e+09	1.84888e+09	4.51968e+07	0.0244456	0.155662	0.157553	0.157281	0.156832	0.000834491	0.00532092	0.0833333	0.0734986	0.881984
15236.5	6.7526e+08	7.07738e+08	6.5618e+08	6.79726e+08	2.12841e+07	0.0313128	0.0562387	0.0589568	0.0577767	0.0576574	0.00111287	0.0193013	0.0833333	-0.0256759	-0.308111
15278.5	6.03685e+08	6.33063e+08	6.08672e+08	6.1514e+08	1.2836e+07	0.0208667	0.0502776	0.0527361	0.0535937	0.0522025	0.00140539	0.026922	0.0833333	-0.0311308	-0.37357

## Sheet: DIMS_95%
Mass	Abundance_1	Abundance_2	Abundance_3	Abundance_Mean	Abundance_Std	Abundance_CV	PIRR_0	PIRR_1	PIRR_2	PIRR_Mean	PIRR_Std	PIRR_CV	PIRR_Theoretical	PIRR_Absolute_Error	PIRR_Percent_Error
15152.5	1.02407e+10	1.12315e+10	9.75914e+09	1.04104e+10	6.12969e+08	0.0588802	0.87881	0.877452	0.877625	0.877962	0.00060323	0.00068708	0.95	-0.0720376	-0.075829
15194.5	1.32096e+09	1.45162e+09	1.28133e+09	1.3513e+09	7.27547e+07	0.0538405	0.113359	0.113406	0.115228	0.113998	0.000870358	0.00763488	0.0166667	0.097331	5.83986
15236.5	5.37695e+07	6.90073e+07	4.56015e+07	5.61261e+07	9.69958e+06	0.172818	0.00461426	0.00539113	0.00410088	0.00470209	0.000530391	0.112799	0.0166667	-0.0119646	-0.717875
15278.5	3.74932e+07	4.80054e+07	3.38678e+07	3.97888e+07	5.99559e+06	0.150685	0.0032175	0.00375038	0.00304568	0.00333785	0.000300015	0.0898827	0.0166667	-0.0133288	-0.799729

## Sheet: WCX_5%
Mass	Abundance_1	Abundance_2	Abundance_3	Abundance_Mean	Abundance_Std	Abundance_CV	PIRR_0	PIRR_1	PIRR_2	PIRR_Mean	PIRR_Std	PIRR_CV	PIRR_Theoretical	PIRR_Absolute_Error	PIRR_Percent_Error
15152.5	1.99594e+08	2.56862e+08	2.1418e+08	2.23545e+08	2.42994e+07	0.1087	0.0421404	0.0465275	0.0418357	0.0435012	0.0021435	0.0492744	0.05	-0.00649879	-0.129976
15194.5	1.5628e+09	1.78604e+09	1.67678e+09	1.67521e+09	9.11425e+07	0.0544067	0.329957	0.32352	0.327525	0.327	0.00265381	0.0081156	0.316667	0.0103338	0.0326331
15236.5	1.52735e+09	1.779e+09	1.64897e+09	1.65178e+09	1.02754e+08	0.0622084	0.322472	0.322245	0.322093	0.32227	0.000155767	0.000483344	0.316667	0.00560355	0.0176954
15278.5	1.44664e+09	1.69874e+09	1.57962e+09	1.575e+09	1.02973e+08	0.0653795	0.305431	0.307707	0.308546	0.307228	0.00131622	0.00428416	0.316667	-0.00943857	-0.029806

## Sheet: WCX_75%
Mass	Abundance_1	Abundance_2	Abundance_3	Abundance_Mean	Abundance_Std	Abundance_CV	PIRR_0	PIRR_1	PIRR_2	PIRR_Mean	PIRR_Std	PIRR_CV	PIRR_Theoretical	PIRR_Absolute_Error	PIRR_Percent_Error
15152.5	4.69659e+09	4.93969e+09	2.14318e+09	3.92649e+09	1.26488e+09	0.322142	0.742989	0.73734	0.724332	0.734887	0.00781191	0.0106301	0.75	-0.0151131	-0.0201508
15194.5	8.93474e+08	9.27772e+08	4.27826e+08	7.49691e+08	2.28023e+08	0.304156	0.141345	0.138487	0.144592	0.141475	0.00249409	0.0176292	0.0833333	0.0581417	0.6977
15236.5	4.11625e+08	4.70612e+08	2.15062e+08	3.65766e+08	1.09251e+08	0.29869	0.065118	0.0702476	0.0726846	0.0693501	0.00315355	0.0454729	0.0833333	-0.0139833	-0.167799
15278.5	3.19522e+08	3.61262e+08	1.72771e+08	2.84518e+08	8.08337e+07	0.284107	0.0505476	0.0539251	0.0583914	0.054288	0.00321251	0.0591753	0.0833333	-0.0290453	-0.348544

## Sheet: WCX_95%
Mass	Abundance_1	Abundance_2	Abundance_3	Abundance_Mean	Abundance_Std	Abundance_CV	PIRR_0	PIRR_1	PIRR_2	PIRR_Mean	PIRR_Std	PIRR_CV	PIRR_Theoretical	PIRR_Absolute_Error	PIRR_Percent_Error
15152.5	4.85735e+09	5.15724e+09	4.71532e+09	4.90997e+09	1.8421e+08	0.0375175	0.89881	0.89136	0.892302	0.894157	0.00331257	0.00370469	0.95	-0.0558427	-0.0587818
15194.5	4.33089e+08	4.97218e+08	4.41413e+08	4.5724e+08	2.8472e+07	0.0622691	0.0801393	0.0859374	0.0835307	0.0832025	0.0023784	0.0285857	0.0166667	0.0665358	3.99215
15236.5	6.72334e+07	7.95581e+07	7.41573e+07	7.36496e+07	5.0443e+06	0.0684906	0.0124409	0.0137505	0.0140331	0.0134082	0.000693619	0.0517309	0.0166667	-0.00325846	-0.195508
15278.5	4.6527e+07	5.17962e+07	5.35547e+07	5.0626e+07	2.98596e+06	0.0589807	0.00860942	0.00895228	0.0101344	0.00923203	0.000653241	0.0707582	0.0166667	-0.00743464	-0.446078
